# Supplementary material for: In Silico Analysis of Putative Sugar Transporter Genes in Aspergillus niger Using Phylogeny and Comparative Transcriptomics
Source: Front Microbiol. 2018 May 18;9:1045. doi: 10.3389/fmicb.2018.01045 (PMC5968117; doi:10.3389/fmicb.2018.01045)
Supplement: Supplementary file 1 [file Data_Sheet_1.xls]

## Sheet: Description
Supplementary File 1: Protein sequences of the transporters used in this study.
A: The sequences of all predicted 86 Aspergillus niger sugar transporters are listed below in Fasta format
B: The sequences of 61 literature reported fungal sugar transporters, together with sugar transporter from Arabidopsis thaliana are listed below in Fasta format

## Sheet: SF1 A. niger sugar transporters
Supplementary File 1A. The sequences of all predicted 86 Aspergillus niger sugar transporters are listed below in Fasta format
>An12g09370 AspGDID:ASPL0000167747 COORDS:An12_A_niger_CBS_513_88:2204104-2205809W translated using codon table 1 (548 amino acids) Uncharacterized ORF Has domain(s) with predicted substratn
MSSEKDFGGEKVANDPKSSLDLKSDAKHIEVADNATDVEALAASVNDLPITWFVWVVALTASIAGMLFGYDTGIISGVLVVLKDDLNNRPVTSSEKEMITSLCSGGAFIGAIFAGNTADRFGRKMAIYLGCVLFVVGSVLQAAAYTIAQMAVGRVVVGLGVGSAAMVVPLYVAEIAPAGARGRLIGLNNMSITGGQVISYAIGAAFANVSHGWRYMVGLGALPAIILGCMMPFCPESPRHLIYNGRDEEARGVLCRIYSSAATDEQIAALLVTIRAACDQAREINDTGSRWSKIVKLHTVGSNLRALISACGLMVISQMSGFNALMYYSSTLFALVGFNNSTAVGLVVAGTNFIMTWVNMMVVDGWGRRRLLLATAWGMAVGMAAVAIAFHWVPVDMET…
>An02g02810 AspGDID:ASPL0000168623 COORDS:An02_A_niger_CBS_513_88:653442-655283W translated using codon table 1 (575 amino acids) Uncharacterized ORF Ortholog(s) have alpha-glucoside:protont
MASHKVPDAIAPAEQPPSPSSDRQDSMASAAKIIQNAKAATDKEQKMTLLQGIKLYPKAVAWSILISTCIVMEGYDISLVNNFYAFPQFNRKYGELSADGTYQVPARWQSGLSNGAYVGEIIGLFINGWASERFGYRYTIMACLVLITAWTAIFFTAPNVQALLAAEILAGIPWGVFQTLTVTYASEVCPVALRGYLTTYVNFCWGLGQLIGIGVIKGMINRDDQWAYRIPYGLQWMWPLPLFIGISLAPESPWWLVRKGKTQQAKKALLRLTSVKRETNFDADETISMMVHTTALENKITTGASYLDCFKGTDLRRTEIVCMVWAIQNLSGNSFSNYSTYFLEQAGLSTDNAYAFAMGQYGINMVGVFGAWFLMSIGLGRRTLYLYGLCGLCVMLLVM…
>An07g02060 AspGDID:ASPL0000170447 COORDS:An07_A_niger_CBS_513_88:392575-394683W translated using codon table 1 (646 amino acids) Uncharacterized ORF Has domain(s) with predicted substrate-n
MFGKEECPVIGEPIFENKPSNDEYVSDHRETIRLQRSFGTAAERARRNMNAKLANPLAGYTQEELRQQGINFAITHQMGDEEDVRAFAMGAMLAQVPERYAEVPGLTPQELAVLENEYAHRWSQPWTMYLVICLCSLSAAVQGMDETVVNGAQIFYKHQFGIDRGSESRSNWLLGLVNCAPYMCCALVGCWLTVPFNAWFGRRGTIFITCCFSAITCLWQGFVNTWWHMFIARFALGFGIGPKSATVPIYAAETAPPVIRGALVMQWQMWTAFGIMFGYVADLAFFEIQDPAGIVGLNWRLMMASALFPALLVCCFVFTCPESPRWYMSRNRYDKAYESMCSLRFNKVQAARDLYYMHTLLQAETGMKLGQNKLIELIAVPRNRRALIASELVMFMQQF…
>An07g04430 AspGDID:ASPL0000170483 COORDS:An07_A_niger_CBS_513_88:940287-938608C translated using codon table 1 (527 amino acids) Uncharacterized ORF Has domain(s) with predicted substrate-n
MAVSLSLHSPLPYLTSRQFGTMQGQALRYAQIFLVACPSFILFGYNQSGVGGLDDFPSWVRVFPEIDTVNTTGAQESHNATVQGAVVASYTIGALFGSLICTMIGDMLGRRRSIFSGALIALIGQILECTAYSLAQFVVGRVILGFGVGMLSATVPVWQSECAPAAQRGRNVVLTGMFIAFGFALTQWVNFGFYHMENSPASWRASLAIPALFSFIIMGSIFFLPESPRWLVMKNKSDVAQFTLASLRGKEVDSLEVVAELRAYELSLEESSNNSLRLRDIFSMGEEKLLYRFILCVTLQFFQQMTGGTLISVYIPLIFQTDLGLGASLSKILAACALTWKFLCCFVGFAIIDRMGRRTAFMVSGGGMGMCMLALAVSNSFSNNHTASIISALFIFIYN…
>An06g02030 AspGDID:ASPL0000170769 COORDS:An06_A_niger_CBS_513_88:509114-507582C translated using codon table 1 (510 amino acids) Uncharacterized ORF Has domain(s) with predicted substrate-n
MSSSNPPREVPWLIWVVAIFGSVSSAGFGFDQGWWASMMSSTQFTRSFGSYDPAHQAWSLSDRQQSLGTGLGYVGVILGLVCGTPLNEQLGRRNSLWLQSVVVTAGVAIEASCQDSYAQFLVGKAVVYFAGGIASTVIPVYQGECAPQHLRGMMTSLYNAFLMVGGFCAALIVYLCRHVPSDWAWRSVVVAQVAIPAMGWLSLPFLPESPYWLLRRGRRAAAITSLRRLHALDAAAAEAEIISIEQQLALQQQQQQQEKELASWMACFTDPIHFRRTLIAVGAQIFQQAQGISFVANYQAVFLEQVGFHQVLLMSVIVYIIGIVGNLTGMFMADRLGRRSVLLPASGLLGACMLTIGGLTTPSTSSSSLSIAVVVMLMLWFFTFQSTWGPLAWAITAEI…
>An02g03540 AspGDID:ASPL0000171517 COORDS:An02_A_niger_CBS_513_88:843739-841937C translated using codon table 1 (560 amino acids) Uncharacterized ORF Ortholog(s) have fructose:proton sympory
MGVSNMMSRFKPQADHSESSTEAPTPARSNSAVEKDNVLLDDSPVKYLTWRSFILGIVVSMGGFIFGYSTGQISGFETMDDFLQRFGQEQADGSYAFSNVRSGLIVGLLCIGTMIGALVAAPIADRMGRKLSICLWSVIHIVGIIIQIATDSNWVQVAMGRWVAGLGVGALSSIVPMYQSESAPRQVRGAMVSAFQLFVAFGIFISYIINFGTERIQSTASWRITMGIGFAWPLILAVGSLFLPESPRFAYRQGRIDEAREVMCKLYGVSPNHRVIAQEMKDMKDKLDEEKAAGQAAWHELFTGPRMLYRTLLGIALQSLQQLTGANFIFYYGNSIFTSTGLSNSYVTQIILGAVNFGMTLPGLYVVEHFGRRNSLMVGAAWMFICFMIWASVGHFALD…
>An02g07850 AspGDID:ASPL0000171561 COORDS:An02_A_niger_CBS_513_88:1885406-1883691C translated using codon table 1 (498 amino acids) Uncharacterized ORF Has domain(s) with predicted substratn
MPYLLVTLCCLFACLGSFLFGYDSGVISSVIDQDSFRYRFHNPSAAATGGIVASYNGGAILGSVFVSYLSDPWGRRPVLFTGGLLASLGAALQAGAVNVAMLIAGRLIAGLAIGLMSAIIPVYCSELSPPRIRGFLGSLQQWMIGLGVVVAQWVGYGCSLRTGDFSWSFPLAFQAVPAVILSCGVWFLPESPRWLIEKGNPDAGWAVLNRLHLPRGQLNALPVESEFERISAGIAEARHSANHSWRQLLFAQPNWRKRVLLACGMQVFTQCSGTNVLQNYNPGLYRSLGLSQSTSLILQGIWGALAQFWNTVFILFIDRVDRRKLLIPSLLGMGATMCVEAILGQVYNNFESVASPNHSAVRAAIAVFFVFSFFYTSLGLISWIYQSEIFPTAIRARGS…
>An13g03250 AspGDID:ASPL0000172063 COORDS:An13_A_niger_CBS_513_88:745884-744238C translated using codon table 1 (507 amino acids) Uncharacterized ORF Has domain(s) with predicted substrate-n
MTRESNIVGGSLAAALPVTDKYWFQQPHLLRLNLVLLIPLLSSSTFGYDGSLMNGLQSLEQWQTYFNNPTGSLLGTIVAAQSIGSVIALPFLGNLCDWYGRKPILFTGLILICIAATIQCASVNLAMFIVARILIGIGGMFSSQPSPMLIAELAYPTHRGKYTSAYWTMYYLGAILSSWCTFGTQSLSGSWSWRTPSILQAGYPVVQLAFLYWVPESPRWLVAQNRIQEATDILKIYHAGQRNPDEVPSPLVSVEMAEISHAIELEKSFEATGWSALVATPGNRKRTTIAICVGAFAQWNGIAVVSYYLSLVLDSVGITSSYTQTLINGFLQLFNFAAALMAAFLVDRLGRRTLFVWSSIGMFISFIVWAICSALNSETGSKAAGYVVIICVFVVYFHY…
>An05g01290 AspGDID:ASPL0000172637 COORDS:An05_A_niger_CBS_513_88:330412-328728C translated using codon table 1 (542 amino acids) Uncharacterized ORF Has domain(s) with predicted substrate-n
MGVETSADHGENISPAVAPQQHSSQESFQKPLGGVDTPVPRVTLRAFIMAVFVSMGGLLFGYDTGQISGFEQESDYLRRYGMQNAKGEWYLSDVRSGLLTSLLSIGTLVGALVAAPIANKVGRKWSITIWCVILMVGLIVQISAPSGNWVQMVMGRWTTGLGVGACSLLVPMYQGESAPRHVRGAMVSCYQLFVTFGIFLAYLINLGTNTLEGTAQWRITLGLTFLFAIVLGGGMAFFPESPRFDFRHGRVDRARATMAKLYGVPENHQVILQELDEIQNQLEAETGSEKWYEFLTAPRMFYRICLGMGLQTLQQLTGSNYFFYYGTTIFKGAGLSNSFVTQCILGAVNFACTFGGLYTVENFGRRKSLIFGALWMFVCFMIFASIGHFMLDVAEPENT…
>An06g00620 AspGDID:ASPL0000172909 COORDS:An06_A_niger_CBS_513_88:144983-146838W translated using codon table 1 (533 amino acids) Uncharacterized ORF Putative alpha-glucoside-hydrogen symporter
MAAESVAEQRDEKPQSEKVDIHQSEVLDNPDLMHEAFDGENYEHQMGVWEAAKQYPWACFWAFLMCFTIVMESFDMFLNTNFVALDHFSKVFGVETSPGVYAIPTKWQSALFQSGQCGAFVGVYLAGPITNKIGYRWTTMLGLVLMNATIFISFFANSLTLLVVGQALEGVPWGFFIANSPAYASEVVPLPLRAAVTATLQMSWSIGSIIVAGATYGYNSLETQWEWRAPLALQWIFPTPLMVLLFFAPESPWWLIRRGRKEEALKSIKRLGAKTEEQAHQSLAMIERTVKIEEETGGNPTLLDLWKGTDRRRTIITCLIYASQNFAGNLIANQATYFFEQAGISADKSFQLNLITTCLQFVANAVSWVLTSWFRRRTVFLYGTATNITFLFILGIIAS…
>An09g04680 AspGDID:ASPL0000173129 COORDS:An09_A_niger_CBS_513_88:1039899-1041437W translated using codon table 1 (490 amino acids) Uncharacterized ORF Ortholog(s) have fungal-type vacuole n
MVSPEPIRSRVTPYLVYLVFITTLGPLQFGYHLAELNAPQAVITCERKRIHISTNAVSLPQCIPMNASQFGLVSSIYTLGGLLGALLAGPVATKHGRLFALRATTLFFILGPVAETCASNIPLLSLGRLLSGIGAGAAIVVGPIYISEIAPPSARGFFGAFTQVMTNVGILLTQSLGYFLSEGSKWRVILAIAGFIGALQLLGLTLVPESPTWLAEHQKSSLARQVLQRLRGKDADIEEEIEGWPSSTGRPTDGSGEEQSLLTPPSGNMPPKQPPVTIFHAITNPSYRPAIIAVVGVMVAQQFTGINSIIMYSVSLLQTILPTTAALLTVIISAINLIITLACSPLPDKIGRRSCLLLSISGMGFNSILLALGIYFNQKVLSAIAVLLFVSCFAVGLGP…
>An02g08690 AspGDID:ASPL0000173703 COORDS:An02_A_niger_CBS_513_88:2146654-2144616C translated using codon table 1 (479 amino acids) Uncharacterized ORF Has domain(s) with predicted substratn
MVRFNMYGRGLSLRLAIMFTCQAAFALFGYNQAVFSGIINNADFLSIVHYPSTAVMGIIVSIYNLGCLLGTVVAFLTSDNLGFRKSVWLAMCIIIDANGALQIGATVQTSSYSKAQLLVSRLFTGIGIGIMTTTVPVYQAELCEARKRGMYVCTQPLAVGVGITIAYWYDYGMSYVDGQGGCPSPAKLPENPRWLCRQHRRQEALQVLCEFYDLPIDHPTVTQEAENIFRAIDDGRPEYKWSEILKKDELHTGRRILLAYGLQFTNQMGGAPLITYVTTVLEDNVGLDAKLSLLLSGVIQLMFVIGAFYPIFYSDRLGRRSPMMWGSFGLFVCLLMISILLSFKGTNLEKSAATASVAFFFLYMLIYGATINCIPWVYGPELLPQHVRTKGQAIGISAN…
>An14g02740 AspGDID:ASPL0000174435 COORDS:An14_A_niger_CBS_513_88:675426-677188W translated using codon table 1 (535 amino acids) Uncharacterized ORF Ortholog(s) have solute:proton symporten
MSSVPTFAGLSGRKLIWSVTSCATLGFLLFGYDQGVMSSIIDADPFNDIFTATRDNSTIQGVVTAIYELGCLGGALFILACGDWLGRRYSIMLGATIMIIGVIIQVTSISGHVPLAQFCVGRVITGVGNGMNTSTIPTYQAECSRTSNRGLLICIEGSTIAIGTLISYWVDFGASYGPPDLTWRFPIAFQIFFGLLIILGLLVLPESPRWLFTQERYEEGERVIAALQGKEISHHEVQLQKTIILDSLRASGMATKSTPLSAVFTGGKTQHCRRMLLGCSSQFFQQIGGCNAVIYYLPVLMQQSLHQTEFMAMILGGVNMIVYSIFACSSWFLIQKVGRRNLFLVGSFGQSASMVITFACLIPGGPEAAKGAAVGLFTFIATFGATWLPLPWLYPAEIS…
>An18g00440 AspGDID:ASPL0000175023 COORDS:An18_A_niger_CBS_513_88:85670-83718C translated using codon table 1 (530 amino acids) Uncharacterized ORF Has domain(s) with predicted substrate-spn
MTDSIARKPYFGLVGGWLTFWITVACATDMTLFGYDQGVFSGVVVTQNFLEVHDLVGPSKTSTLSTVTAIYDVGCFLGALCAFAISEQLGRKKSILIGTAIMAVGTILQASSYHLAQMFVGRIILGIGNGINTATAPIWQTETAQVSWRGRLVILEMALNVGGFMLVNWINYGLSFHGGALAWRLPIALQFVFIVVLAVTVPWLPESPRWLLCHGRTDEALHVISSIEAKPKDDPYVATQHREIVYSIQYERENAVPWRDLLTGRSANDTKTLRRLLLGAGSQALQQFQGINIMSYYLPLVLINSVGLSNSMSRLLSACNATVYFVFASVAVTMVERFGRRGLMLLSTFGQFVCFLIITILLRFAEIDSRYATASVAFFFLYYIAFGIGMLGVPWLYPT…
>An01g08780 AspGDID:ASPL0000179471 COORDS:An01_A_niger_CBS_513_88:2081473-2083308W translated using codon table 1 (540 amino acids) Uncharacterized ORF Has domain(s) with predicted substratn
MARSYLGLTGGKLQIAISVIAGMDFLLFGYDQGVTGGLLTLQSFIKYFPTIATNGEYYESLTKAQQSTQSTRQGVVVAAYNLGCFAGSIPTIWIGNMLGRRKTIFVGSFIMCIGALLQCTSYQLGQFIVGRLVTGFGNGMNTSTVPTWQSECCKSNHRGMLVMIEGAMITCGITISYWIDFGLLFADPNEVAWRFPLAFQIFFALIILVFVLPLPESPRWLILKGREDEARTVLRSLLGDADETFIETEFTAIKATVLEMAKGSFRDMFTMTEDRHFHRVVLAYVNQMFQQISGINLITYYIPVVLENQLGMTLENSRLISACNGTEYFLASWIAVFTIEHFGRRTLMLFGAAGMSISMVILAVTASIGSNGANIACIVFLFVFNTFFAIGWLGMTWLY…
>An14g04280, gatA AspGDID:ASPL0000180465 COORDS:An14_A_niger_CBS_513_88:1040724-1042395W translated using codon table 1 (518 amino acids) Uncharacterized ORF Putative D-galacturonic acid transporter
MSLLKNYRVYLLTAVAYSGSLLFGYDTGVMGSVLSLTSFKEDFGIPTGSSGFASSKSSEISSNVVSLLTAGCFFGAIFAAPLNERIGRRYALMIFTVIFLIGAAVQVASKHHIGQIYGGRVIAGLGIGGMSSITPVFVSENCPPSIRGRVAGMFQEFLVIGSTFAYWLDYGVSLHIPSSTKQWRVPVAVQLIPGGLMLLGLFFLKESPRWLAGKGRHEEALQSLAYIRNESPDSEEIQKEFAEIRAAIDEEVAATEGLTYKEFIQPSNLKRFGFAFTLMLSQQFTGTNSIGYYAPEIFQTIGLSATNSSLFATGVYGTVKVVATAIFLFVGIDRWGRKLSLVGGSIWMASMMFIIGAVLATHPPDTSASGVSQASIAMVVMIYLYVIGYSASWGPTPWV…
>An15g01500 AspGDID:ASPL0000180869 COORDS:An15_A_niger_CBS_513_88:409696-411432W translated using codon table 1 (554 amino acids) Uncharacterized ORF Has domain(s) with predicted substrate-n
MGVVHDLDTSHDDHKEGTALEMDDVLKDPKAIEEFNEAAMDAELLQLEEQLQERKPGWFVGFSNPSVYTYVLVAFASMGGLLSGLDQSLISGANIYLPDALNLTDNQSSLVDAGMPLGAVAGALILSPANEYLGRRMAIIVSCILYTIGAALEAGAISFGMIFAGRFVLGMGVGLEGGTVPVYVAESVPRKMRGNLVSLYQLNIALGEVLGYAVAAIFLDVKGNWRYILGSSLVFSTILLVGMLFLPESPRYLMHKGRAVEAYGVWKRIRGFNDYDAKDEFLGMRQAVDAEREEQAATKKYAWMDFITVPRARRAMVYANIMVFLGQFTGVNAIMYYMSTLMDAIGFDERDSVFMSLVGGGSLLIGTIPAVLYMERFGRRYWANAMLPGFFIGLVLVGI…
>An08g03850 AspGDID:ASPL0000181493 COORDS:An08_A_niger_CBS_513_88:919489-917816C translated using codon table 1 (539 amino acids) Uncharacterized ORF Ortholog(s) have role in quinate catabos
MSILSMVEDRPTPKEVYNWRIYLLAAVASFTSCMIGYDSAFIGTTISLDSFKNEFHWDSMSTAKQNLVSANIVSCYQAGAFFGAFFAYPIGHFWGRKWGLMLSALVFTLGAGLMLGANGDRGLGLIYGGRVLAGLGVGAGSNFTPIYISELAPPAIRGRLVGVYELGWQVGGLVGFWINYGVEQTMAPSHKQWLIPFAVQLIPAGLLIIGILFVKESPRWLFLRGRREEAIKNLCWIRQIPADHIYMIEEIGAIDQTLEHQRSTIGLGFWRPLKEAWTNKRILYRLFLGSMLFFWQNGSGINAINYYSPTVFKSIGLKGNSSSLLTTGIFGVVKTVVTIVWLLYLIDHVGRRLLLLIGAAGGSICMWIVGAYIKVVDPTHNQSDHLNGGGVAAIFFFYL…
>An02g07610 AspGDID:ASPL0000181971 COORDS:An02_A_niger_CBS_513_88:1822365-1820044C translated using codon table 1 (625 amino acids) Uncharacterized ORF Has domain(s) with predicted substratn
MAKEEVAPIQAVAPIQAVDSAVDPYGSHNEPDVTEKGTTEHINLNNNTSAKIKNPLADLSPAQVVQDVEDFANEYQLTDIFPLLKKGALVARDPEDFHSVPDLTSDEITAIRDEKDHKWRQPKALYFTIILCSIGAAVQGWDQTGSNGANLSFPVALGIPETGPHASRNQWLVGTVNAAPYMSSAVIGCWLSDPLNKYLGRRGAIFMSAIFCLLAPIGSAVSQTWPQLFVTRLLLGLGMGLKASTIPMFCAENTPASIRGGLVMCWQLWTAFGIFLGTSANLAVKDTGKISWRLQLGSAFIPALPLLIGVFMCPESPRWYIKKEKMRNAYQSLRRLRNTELQAARDLYYIYAQIKIEQDIAGESNYATRFVELFTIPRIRRATLASFVVMIAQQMCGIN…
>An07g06300 AspGDID:ASPL0000184339 COORDS:An07_A_niger_CBS_513_88:1350129-1351908W translated using codon table 1 (513 amino acids) Uncharacterized ORF Has domain(s) with predicted substratn
MQGLKQHLTLFRKLTLKLLCAAICFGLSGAARGLDSGLIASTVAERSFVDQFHLEANYLSASQKANRLSNITSMVHIGSLPGAIVAFLCSERIGILWTFRQCCLMWIIGSVVFITSRDLGQVYAGRFIMGLGIGQFGVMAPIYLGEVAPREIRGMLVGLYGMSEYLGIMIGYFSIWGASIHIPNSSAKQWVIPQSVQIMWAGLLLIASMFCEESPRFLCRKDRPQAALQSLARLWNVSPLDPGIHVEVSNVKIQLKLEREVASRSGLIGVLKELFGTKSHLKRIAFVFVLQCLGEWSGPNSVTTYAPELFGLFGIQGQSQKLFTTAVFGAVKFVFALISAVFFIDYLGRRKTLYIGLVLQVIALTYDSIFLTIFSSLSGQSQDDPAVRHAAIGAIVMIY…
>An05g02510 AspGDID:ASPL0000184919 COORDS:An05_A_niger_CBS_513_88:566924-568763W translated using codon table 1 (534 amino acids) Uncharacterized ORF Has domain(s) with predicted substrate-n
MGYATFWRRLSPRQLNVMIQTLSLVCIFFEGYDQGVMGGVNSSPRYVTEVGIGEPDGTVTDTTHQGGIVSIYYLGCIFGCFGGGWLADRLGRINGLLVGSLLALVGGALQAAAQSSDFMLVARVVTGVGTGALTGIAPVLVSETSTADHRGAFLGYVFIANYLGISVAYWLSFGLAFINNGYSDVRWRFLLAFQCIPALILLLFIKMLPDSPRFLASVGRYDEAQQVLNKIRCHRASQSEIDLEYKEIIATVQEGKPSSPLQFAKILIGKGGSPGSNLGRRAWLCIWLQIMASWTGITAVTAYSPVLLRQAGYSELTQNGLAGGLNTIGILGTIISTQIVDRIGRRKCLMLGSIILFVVELVAGSVYEASLHQPDKASQFAPAAVAMLFLFNLGYAATW…
>An14g01600 AspGDID:ASPL0000185289 COORDS:An14_A_niger_CBS_513_88:416773-414729C translated using codon table 1 (522 amino acids) Uncharacterized ORF Ortholog(s) have role in cellobiose tras
MAVGARKPVDRRALEDTTVVSNKQGPWWKDTGLRKLNLMLFFLMFSEFTQGYDASLINNVQELNVWQEDFNHPHGSLLGAMSAMYWIGNIVGVVFISFISDRLGRRYCLFFGAILCLAGTGMATGASSAGLFIAARLLLGMGGVVVAAIGPVWMGELAYPAHRATATSMSNTTYSAGSIIAAWITFGTFRLANAWAWRIPTVFQALPSIIQVIGAFVLPESPRWLISRGREQAALAILAKYHGNGDAQDIVVQQEYQEMKETIELEIAAKKTSWKELINSRGNRWRSFILIWCGICKQWSGNGLISYYLSSMLKSAGITREVDTTLITATSQMFSFACALAFAFLPGRVGRRPLLLWSMGLIWLVFALITACTGVFVETGSQSASYATVAFIYIYNGVH…
>An08g04040 AspGDID:ASPL0000190611 COORDS:An08_A_niger_CBS_513_88:966602-964840C translated using codon table 1 (515 amino acids) Uncharacterized ORF Has domain(s) with predicted substrate-n
MFDYDFEVNPFKSKRAYNWFISLVAAACMVLYGYDASVYNSVQGSDNWVAYFNDPDENMIGGVNTAYTVGAIVGGFFMGGPIADFLGRKIGMATGCILVIAATFMQCFAPRGNIACFLAGRCIIGIGQGIALTAGPIYIGELAPPEIRGKIMTFWQMFYSVGSFICFWVNYACTKHSTHLGEWDWRMVVIFQLLVPVIILFILPTIPGSPRWYIQRGNNVEKARRALRRVRATEDEVEDELLRIREAIEYEKEAISGSYAALWKDKSLRKRMYLALVINAGQQVSGQGTLNTYSTKIYEKVFKSANQIALINALNATFGIIFTLNAIWIIDRFGRKFLLIVGGIGMGICMIIVAAVETETPSPGGAKTEPVGISIVFLLFLFIFFYKPSWGATIWIWTS…
>An01g10970 AspGDID:ASPL0000190825 COORDS:An01_A_niger_CBS_513_88:2590434-2592213W translated using codon table 1 (528 amino acids) Uncharacterized ORF Has domain(s) with predicted substratn
MGWKAIDWSRWTTNPYYALVIFIIACGSIPKGYDEGGYSASVKLESFMVDFNLLSSNWTHDATGLANRKANITSFNVLGAAFGALFSLDLNDRLGRVRTWQMSCLVWGSGLFIQVFSSGIYGLLLFARIWSGLGAGALTVTTPLYLSEIAPARTRGLVVSVYMVVLLTILTVGFFVNYGADLHMAPTREQYRLVQSIPLIPTGLAFFASFIVPETPRYLVSKQRPEEARAVLARFRGKDISDPEVDEEFNTIEAQVRAKAADLASVSHWQAFKESQLNPNYRQRFWLLMTMQTIAQWTGGNGITYYISNIFQYAGITGNAESLISSGAYGIVKVVFTMAFTWVFIDYLGRRRCALMGLSLQLAAHIYMGAYMGLQPGAAKNENASNAAIASVFIYAVGW…
>An08g01720 AspGDID:ASPL0000191795 COORDS:An08_A_niger_CBS_513_88:380004-381832W translated using codon table 1 (503 amino acids) Uncharacterized ORF Has domain(s) with predicted substrate-n
MRLSPAWYQFLVGVFASLGSFLYGYDLGVIAEVIACGSFISRFNLNDTESGLVVSMFTAGAFFGAAFAGPSGDKLGRRWTITVGCVLFCLGGGLQTGARTVAYLYSGRFFAGLGVGFLTMIIPLYQAEICHPDIRGRVTALQQFMLGVGSLCAAWISYGTYIGFSETNDTQWQLPLGLQIAPAVFLGLLIMLFPESPRWLIDHGQHEKGLKTLAMLHAHGNEEDPWVRAEFNQIQESIVYEHENEAKSYKELFTSRSSFRRLFLCCSLQASVQMTGVSAIQYYSVTIYGQIGISGDKTLQYQAINSIIALVAQFLCILFIDRVGRRWSLIWGNLGNMVTFIVACILLAQFPPESHNTGAHWGFIIMTWLYNFSFSCTCGPLSWIIPAEVFDTRTRSKGV…
>An08g08520 AspGDID:ASPL0000193333 COORDS:An08_A_niger_CBS_513_88:2029450-2027628C translated using codon table 1 (517 amino acids) Uncharacterized ORF Has domain(s) with predicted transmemn
MTSLKSLQNMRHAFTWNMLIAYALIATSVFSYGFDDAVYSTIQTMDSFEKQFGTYDNSTGEYGFSTQHLAFLNSLGLPAKAAGTFIGWAIGEYYGRRACFIGMQLMCIVGISVSYSATTFGQILAGRMIVQCFIGWEDWLVPMFLAEISPSVVRGATVVIYVFAHMFGSFICAIITYETAKLEGNVAWKIPIGVMWAFPCFNLLCSWLVPESPRWLVRKNKIQAATKQLEYLNKGKDIDVADEVAFLQASVEANAQTKGSWAELLQGTNRRRTMIAVMTAAFNQLTGQAFVSQYGSLFVKSLNVMNPFAFTLLSRGISTMGPLVTFSLVDTTGRRPIYLIGGTMTTALLMTCGGLGTGTITDGKKRGVCGVLMMYGLFYIMSFGSISVITGAETPHLRL…
>An18g00040 AspGDID:ASPL0000195538 COORDS:An18_A_niger_CBS_513_88:6777-8378W translated using codon table 1 (513 amino acids) Uncharacterized ORF Has domain(s) with predicted substrate-specn
MLRGKSLHLAQVLLTVAPAFITYGYNQAGVAPLANLQSWVTHFPEIDTLNTDGAIKKRNSTRKGAVIASYQLGALLGALSCAHFGDRFGRRRTVFMATIITLIGEVLQTSSYGIIQFTLGRVILGIGVGQLSATVPVWQAECSSAKHRGQHVVVDGICMVLGFVITNWVAYGFGKTAGETQWRVPLALALVFPLIILASVFMLPESPRWLVLVSKRDKAAHSLAAYRGLPVNDDAVQREIASIESSLELTAQSKNITLRELFMGDDKERLLYRFALCLVIQFFQQMCGGNLISTYISTIFEENLNLSEELSRILGASALTWKFICNFIPFFAIDRFGRRKVFMFSGAGMCLCMIVLTITTKFADASRGLSIVSVVFIWLFNMFYPIGFSGANFLYCTEI…
>An15g00310 AspGDID:ASPL0000200473 COORDS:An15_A_niger_CBS_513_88:86751-85028C translated using codon table 1 (533 amino acids) Uncharacterized ORF Putative sugar transporter expression strr
MRTVAMANDSNTHPPDTMKDVSHVQHVDFASDSRTSSKERTVNFFLLLTCAAFGSASLVFGFDDKIISPVAALGPFVDKYQGPEPLTGKLVLTARNQSILFSVPLIGSILGGLAASPLNSRLGRKYPLLIAYIISIGGSLLQVLAPNLGAFVSGRFINGIATGIANGTAPLYLAEVVPASMRGRSVSLINILTLVAGVLGTIVVLCTHSLTGPSSYRIPLTVQCVLPALLLIWTLPLPESPQWLVSRGRLEAARSNLRRLRRCSEQRVDEELRDMELSEGHASDVKVSFWEIFSKKHLQRTLTAGSFYSLNQISGIILSTTYSTVFLSGIGIGDPFTLTVIASCCTLAGTIAAPFMLDRAGRRPTALTGMSVLFIIDLAAGGLAFNKGNRQSAIAIAAL…
>An11g03700 AspGDID:ASPL0000201211 COORDS:An11_A_niger_CBS_513_88:918459-916818C translated using codon table 1 (508 amino acids) Uncharacterized ORF Putative hexose transporter
MGRKLGLFRAIYLVSASCMGSFAFAFDTGVISGVLTLSSFQNDFGYTVAQKTSVNSNAVSILQAGAFFGCFFTTPIASYLGRRLGLIISSLVFTVGTILQVVNSHTLGTFYAGRVIAGLGIGAATVLIPVYAAEMSPKDLRGRLGSCFQLFFALGVMVAYWVTYAVSIDQPSATKQWQIALGLQLLPSSLLLFGMCTVKESARWLASKGKIDKARESLKWVRGGEETEELQQEFDEILAGIEEEARVKQGFTFRELLLPANRYRLFIAFTIQLAAQLTGNTSLAYYATQIFSAVGAGNSSKLVTGFFGVVKVVGVSIFQIFVMDRIGRRWPFMIGAAAMGSFMLIIACILATHPTSSSDTGSASPAGIAMIIMTYCEAFSYNMSWGPLPWLYVGEIFSS…
>An12g07450 mstA AspGDID:ASPL0000202131 COORDS:An12_A_niger_CBS_513_88:1797152-1795332C translated using codon table 1 (530 amino acids) Verified ORF High affinity sugar/H+ symporter regulated by extrH
MAEGFVDASRVEAPVTLKTYLMCAFAAFGGIFFGYDSGYISGVMGMRYFIEEFEGLDYNTTPTDSFVLPSWKKSLITSILSAGTFFGALIAGDLADWFGRRTTIVSGCVVFIVGVILQTASTSLGLLVAGRLVAGFGVGFVSAIIILYMSEIAPRKVRGAIVSGYQFCITIGLMLASCVDYGTENRLDSGSYRIPIGLQLAWALILGGGLLCLPESPRYFVKKGDLAKAAEVLARVRGQPQDSDYIKDELAEIVANHEYEMQVIPEGGYFVSWMNCFRGSIFSPNSNLRRTVLGTSLQMMQQWTGVNFVFYFGTTFFQSLGTIDDPFLISMITTIVNVCSTPVSFYTIEKFGRRSLLLWGALGMVICQFIVAIVGTVDGSNKHAVSAEISFICIYIFFF…
>An02g11050 AspGDID:ASPL0000203011 COORDS:An02_A_niger_CBS_513_88:2724598-2722961C translated using codon table 1 (525 amino acids) Uncharacterized ORF Has domain(s) with predicted substratn
MAGLTLPVVGTRLQIALVLLIVAPSFILFGYNQAVLGSLLSLQSWVSVFPAIDTINTSGAQKSHNSTSQGACNASFQMGCLIGALSLSLYSDKLGRRKTVFIGAAITVLGQALQVSATTLVQLVVGRVILGFAIGQISGTVPVWLSECASPKYRGQLGICTGIFISTGYTLCNWIDLGFSYLPSSTGQWRAPLSIPFLFSAMLLVSAFTFPESPRWLISRGRVEEATASLCRYRGKDAHDEMIMGEIAHIQLALEGSGTMSVLDIFDRKDKTRLLLRFWLCMGLNFFQQACGGNLISVYSSTIFQNYLHMTPTMSKVLASCVLSWKTLCCLLTFWTIDNWGRRLSFMVSGAGMSICMAVLAVTTGLGKITHAMAIAYVAFMFVFNFFYPIGFMGGNFLY…
>An02g07880 AspGDID:ASPL0000203267 COORDS:An02_A_niger_CBS_513_88:1893809-1895890W translated using codon table 1 (636 amino acids) Uncharacterized ORF Has domain(s) with predicted substratn
MGFGHDVDCGERSRQGRNPYPHSGCSVELVGNRDITYGPARLCLFSLSSFLPSVFPVDRTPPYILPSSLSLFILLLTGFFTVIRVFSSLSSSLPSLFSHTMGGILHLVEDRPTPKNVYNWRVYVLALIASCGSNMIGYTSGFIGTTITLPSFEREFGLDKMTSSHVDLISENIVSLFIAGAFFGALLTYGISHVFGRKWSLTISSAVFILGAGLQMGANGSRGLGILYAGRVLSGLGTGVASNVVPIYLSELAPPAIRGRLVGFYELGWQVGGMVGFWINYGVEQTMPSDHQQWVIPFAVQLIPSGMLFLGSLWMRESPRWLFLKGRREQAMKNLCWIRQLDETDIYITEEVATVDQAIEEQVATVGLGFWKPFKAVFQAPSLQYRLFLGCMLFFWQNA…
>An04g10090 AspGDID:ASPL0000204469 COORDS:An04_A_niger_CBS_513_88:2456370-2458039W translated using codon table 1 (521 amino acids) Uncharacterized ORF Has domain(s) with predicted substratn
MHQVLKEDGTTVEHDERGTLGVEAVDMLPSYGPDGVRGLFSSGFGYDQGVISVINVMPQFHAAIPQAESEFGKGFMTGMLLLGAFVGCIFMPYLADRISRKWALTVVVIIFDIGAVIQTSAQNYGMLVAGRAIGGIGVGTLAMGAPLYISEISPPNLRGTLLVLESICLVSGAVIAYWVTFGMRLVDSEASFRVPFGLQMVSATLVGVGIHFFPYSPRWLALVDRQEDCLKSLSRLRGLPLSDQKVQAEYNAIIGEVRAQKLMEQQQRPGVTGIKREALIWMDLFRPQTWKRTAVGVGVGFFQQFSGVNAFIYYAPTLFQLIDQKGEMSLILSGVFNTLQLLTVLVCFLTIDKVGRRPLAILGGFLMGACYIIIAVLMALYGPDWANPSAGWGCVAVAF…
>An16g06220 AspGDID:ASPL0000205371 COORDS:An16_A_niger_CBS_513_88:1367108-1368918W translated using codon table 1 (543 amino acids) Uncharacterized ORF Has domain(s) with predicted transmemn
MNCLTPQLPDWPVFCQSLIRPSITWSVRPYFTNRIMMDLKMAEKFWVVALSDMRVDLEDGALIASPFPWTAPHLLRLNFCTLSLVLFASANGYDSSMINCLQSLPPWVSFMSNPVGAWLGFITIAYWIGLLLAYTVAPYISDRFGRRLGLYIGLLFVTAGAILQGLSPNPAGWVVGRGLAGCAACFWSCNAPVLISEIAYPSHRAIVSSFYQCGYYVGSTLAAWIIYGTLGNSSSWSWRIPSLLQLILPLCALPGLLLCPESPRWLLSQERAEEAHAILTKWHAGGNGNSQLISQQMNEIQTALKAETESVQRTSYLDMLKTKANRRRLVITLSIALFSQWAGNGVVSFYLTKVLQTVGITKSSEQLVITACLQIWNLICGIGAALLVDLVGKRSLFHA…
>An16g06610 AspGDID:ASPL0000205397 COORDS:An16_A_niger_CBS_513_88:1457390-1455760C translated using codon table 1 (477 amino acids) Uncharacterized ORF Has domain(s) with predicted substratn
MGLAQSGEPGYSRTTRYLGAFNGNLFQVPALSTGWLKNRPGLNAAGAAVGTITNAFIADLLSRKRTISIGAILQIIGAALCAGAVNVSMFMAGRFISGWGIGILISVIPMYQSEISTPEARGFMVSIHGIMIAIGYTLSGWIGFGVYFITASGSTSTFPWRFPLAFQIAPVLLLLVGSPWVPYSPRWLLMKGRKEEALEVMKRLHAKKGETENTDALREYHQLVRQVDLDREVVDKRCWYEVVRTPANRRRALIASLLMWGDMFMGSLVIANYGVILFGELGLSGYMPLLCLGIYVTITIPGNTITALYLDRLGRRTFLLIGTGGIGLCLVLETLMQGLYMDSTNDAGKRAAIFFIFLYIFFWSTCMDATQFVYLSEIFPTHLRSQGVAVGMFSYFAAS…
>An03g05320 AspGDID:ASPL0000206715 COORDS:An03_A_niger_CBS_513_88:1188560-1186954C translated using codon table 1 (515 amino acids) Uncharacterized ORF Has domain(s) with predicted substratn
MGVSKADTTSKPAGEDHLAAVLPSGPAWYKQPHLVRLNLIILSLVMFSSANGYDGSLMNGLEALDQWKAFMNNPTGARLGWLNAIYWLGCGIGYPTAAWISNRYGRKPGVYVGYLFLTLGCVLQTAAPNAVAFMLARLFLGGASALFGNAVPLLINEVAYPTHRGMLNSLFMSGWYVGGTVAAWVVFASRTYDSSWAWRLPSVLQALVPVVGLPGFLLAPESPRWLISVGRNEEARAILTRYHAAGDETSPLVAYEFSEISSTIRAEQEAHSSASYIEMVKTPGNRWRLMISITLGLFAQWSGNGVVSYYLSLILDSVGVTSVRDQTLISACLQMWDLIFAALGAFLIDRLGRRPLFLASAVIMFVSYVLVTALSGSFKATNNAATGAAVIPFLFIFFS…
>An07g06880 AspGDID:ASPL0000208087 COORDS:An07_A_niger_CBS_513_88:1474496-1476495W translated using codon table 1 (551 amino acids) Uncharacterized ORF Has domain(s) with predicted substratn
MGDLIPSWNIVHKLEKRNLLIAINCIAALSILFFGYDQGMMSGVNNSKDYIDLMGFGYTKVEDGELTPVVTNSLLQGGIVSVYYLGTLCGALIGGWIGDKIGRIRTIATGAVWAVLGASLQCAAQNHNWMICSRFINGIGTGILNAIVPVWATETAEHTSRGQFIAIEFTLNIFGVVVAYWLEFGLSFIDGGKSAFRWRFPIAFQIIFLLLLFGSVWFFPESPRWLVKVGREQEARYILGRLRGSTGDDAVRAEAEFRDIQNVAEMERSMNHSTSYLAMLFGHKTGKLHLGRRVQLVVWLQIMQEWVGIAGVTVYAPTIFSIAGFDSMKSQWLSGLNNVFYMFATLVCVFTLDRIGRRWTLYWGAVSQGIAMFLAGGFSRLAINARDSGDAARASSFGA…
>An02g08230 AspGDID:ASPL0000208493 COORDS:An02_A_niger_CBS_513_88:1992069-1990227C translated using codon table 1 (489 amino acids) Uncharacterized ORF Has domain(s) with predicted substratn
MGRYFTIGLAAFAATGSFLFGYDSGVMTDVIESKNFLAFFNTTQTSSIIGAINSTFSGGACIGALQGGLTMDRFGRKFTIQMGAFICMIGAILQSSAKNLAMILVGRILAGWAVGLMSMSVPVYQAEVAHPRSRGFIIGLAQQMIGVGFIVSTWVGYGSLHAPNTSEFQWRFPLAFQAVPAVLLVIGMFFMPESPRYLIEKERYEEAMKILRRLHFDGTNEDWIQTEYNEIKTTIEAEKAVTVPGWLIMFRVPQWRTRLMHGIAVQVFTQMTGVNVVNYYQTIMYNALGITGNRNTLVAGIYNCVGPITNFIFIFFLLDRVGRRKPMLFGTIAITIALVCEAALYSQNLDGTRKGYSIGGVFFIFCITVIFSLSFGPCSWVYMAEVMPMQIRGRGNAFA…
>An03g02190 AspGDID:ASPL0000211071 COORDS:An03_A_niger_CBS_513_88:425233-423387C translated using codon table 1 (558 amino acids) Uncharacterized ORF Has domain(s) with predicted substrate-n
MPRKRPQDELNGDVLQQEAQATGPNDQKSEEGIVDTPIPLLTWRSFLMGIFVSMGGFLFGYDTGQISGFLEMPNFLQRYGQQQADGTYYFSNARSGLIVALLSIGTLIGALIAAPIADRVGRKWSISGWSAMVCVGITIQISSPFGKWYQVAMGRWVAGLGVGALSLLVPMYQAETGPRHIRGSLVSTYQLFITLGIFVANCINFGTEARNDTGSWRIPMGITYIWAMILGFGIALFPESARYDYRHGREAKAARTLSRMYGIPENHRMLKLEIGEIRQKFVEEQERGEITWSHLLHAPRMKYRVAVGVALQALQQLTGANYFFYYGTTIFRGAGISNSYVTQMILGGVNFGTTFLGLYLIENYGRRRSLITGALWMFVCFMVFASVGHFSLDHENPER…
>An14g01350 AspGDID:ASPL0000211823 COORDS:An14_A_niger_CBS_513_88:364569-366224W translated using codon table 1 (512 amino acids) Uncharacterized ORF Has domain(s) with predicted substrate-n
MALHGRALSLAQLILVVCPAFFLFGYNQAGVGGLVSVESWTKTFSEIDTIHTVGAVKSHNLTVQGVVISTFTLGALIGALSCSFIGDILGRRRVIFAGSLATLVGEVLCCSSFGLAQLIVGRLIIGVGIGMLSGTVPVWQSECSSAQSRGKHVVLDGVFISAGYAITSWVNLGFYQIKSGSVAWRVPLAIPGLVSLIPMFSIFFLPESPRWLVQKGRLEQARATLVSLSGASAASEDVSGDIAAIQLTLENHSRGLSIMDIWRPNDEKLLYRFSLCILLQFYQQMSGGNLISVYAPIIFEENLQMSSMMSRILAAATLSWKFLSCFVAFYCIDRYGRRMVFIVSGTGMSLCMLALAITTSFPHANKPASVMSALFIFLFNFFIPIGFLGANFLYCTEVA…
>An16g01600 AspGDID:ASPL0000212374 COORDS:An16_A_niger_CBS_513_88:340443-338852C translated using codon table 1 (468 amino acids) Uncharacterized ORF Has domain(s) with predicted substrate-n
MVSPKGKVFLIAGLVALAGLLYGLDTGSIGPVTQMPQFESSIGRLSSTQQGVFVACILLSSSASSLASGHVSDRISRKYGILIGGLLSLAGTIISACSPNFASLIVARLITGVGMGQAISVTTVYLVEIAPADVRGVVACSLQLYVVFGIMSGYFITYGTQYLNGSMSWRVPFIIQAIMAAVLSVVMLLLPFSPRWLVQVGRNEDARRVLRKLRPEPVVEEELREIQDSLQSDQQRATASMAEIFGRKYIGRTSLGVFLMTFQQLTGIDVVLYYAPILFEQAGFTSTKASFLSSGIIGIVMLVFTIPAQIWVDRWGRRKPLIMGGSAMAICFIVIGALYARYGHTTHDAVTLDSHSAQWAVVVLIFIFVANFSWSWAVVGKIYASEIIPTRLRAKVCAV…
>An07g10370 AspGDID:ASPL0000214064 COORDS:An07_A_niger_CBS_513_88:2326186-2324174C translated using codon table 1 (574 amino acids) Uncharacterized ORF Has domain(s) with predicted substratn
MSPNNRQNAQLHGLVGKPLLYFTSVFVSLGVFLFGYDQGVMSGIITGWYFKDYFNQPSRAAIGTVVAILEVGAFISSLLVGRIGDLIGRRKTILYGSIVFFIGGALQAFATGLPMMMAGRIVAGLGVGALSTIVPVYQSEISPPHNRGKLACIEFTGNISGYAASVWVDYFCSFIESNYSWRLPLLFQCVMGALLGVGSLLICESPRWLLDNDHDEEGMVVIANLYGSGDLHSDKARQEYREIKMNVLLQRQEGERSYTDMFRRYYKRVLIAMSAQALAQLNGINVISYYAPLVFESAGWAGRDAILMTGINAISYLASTVPPWYLVDRWGRRPILLSGAVAMIISLSLISYFIYIDVVATPTLTVIFVMIYNAAFGASWGPIPWLYPPEILPLSIRAK…
>An16g05750 AspGDID:ASPL0000214700 COORDS:An16_A_niger_CBS_513_88:1283263-1281579C translated using codon table 1 (547 amino acids) Uncharacterized ORF Has domain(s) with predicted substratn
MGAAGGGFSPQAIKQVPPAARGLYIWLAIIWASYCGGLHGFNTSNISGAMQMEQWDPDFGWDKLSSTTVSNNEGWVHEVHLLRQYNFMQGQTVGVLFAGPLGERRGRKAVILAAAICYSIGAILMAANLGSFAELLVGRILSGLGSGLGMSAGPVYISEVAPLELRGMMTTFYNVSIMGGVTGSYWINYASLLVIPDSSSWQWRTTLVLQSIPAIILFLGFPFFPESPRYLMMRGHVDAARRSLSRLRGGMDESTEYFAREYAELLSKLDTTSTTITPTKAFLSLLHECINHPPTRKILLFVTLIQTFFIMSGGNSITYYAPNILESIGLGHSEVLLFTAIYGLVKLLSVLFYAWFLTERFGRRPLLLIGSTINVLCLLYLTCYLALSPPSSSGTASPS…
>An03g01750 AspGDID:ASPL0000220410 COORDS:An03_A_niger_CBS_513_88:338243-339813W translated using codon table 1 (504 amino acids) Uncharacterized ORF Has domain(s) with predicted substrate-n
MFGFDIEFRRHRWALIYCSISAIGALVFGYDNTYYSGILGMQEFKNDYGDHYEDGAKALATSFTSLTTSSIYIGDMLGALIAGPLNDRFGRKTVLWIASAFVLAGGVTQVADTNIEGVIVLGRILIGLGVGNFTVTSLLYIGEIAPMEIRSPALYMYQFLQSCSQLVASGLTQGTNSIHSSLSYKLPMGGLVILPLFMLFLLPFIPESPTWYVFHNRLEDARRSLLKINRNNRTYDPRADLAFLTQARRYEEAQGEESSWLSLLLDPIERKKLIWASGGMYAQQICGIIFFYNYGVVFAEALGVSQPFTITLITMILQIFAVAVSILTGNRLRRRTNLLASTSLILVAFIIIGGLGTQSTLTTASKYIIVVFSYVVICAYNFGLGPLTYAVSREISVGV…
>An04g00340 AspGDID:ASPL0000220890 COORDS:An04_A_niger_CBS_513_88:62295-64111W translated using codon table 1 (545 amino acids) Uncharacterized ORF Ortholog(s) have myo-inositol transmembran
MNRRDEIEPSDPNAPLLPSEPRVDHEPQHEGSRRLKPTTNSEQTNGWFIYALTFSAGISGLLFGYDTGVISATLVSIGSDLSNHRLTTLDKSLVTSCTSLFALIASPLAGILADKFGRRKVILVADVLFTLGALIQAVTSAVWGMIAGRSIVGLAVGGASLVTPLYISELAPSHARGRLVTILSLFITGGQVVAYIIGWLFSSVSGGWRYIVGLGMLPAVFQFFIVLALPETPRWLVQAGFEEKATKVLSRVYGSHSDSGLMAKQVMRDIQQEVAEEEEELTQTNKPSTGNWQWLTNVTQCARHLILVGGNRRALIIAVMLQATQQLCGFNSLMYFSATIFSMLSFSSPTLVSLSVALTNFLFTLLAFAFIDRIGRRRILLYSMPVMALSLIACAFTFG…
>An14g06890 AspGDID:ASPL0000221578 COORDS:An14_A_niger_CBS_513_88:1624902-1623295C translated using codon table 1 (485 amino acids) Uncharacterized ORF Has domain(s) with predicted substratn
MGLVAETRQAIRDSPRGVFNWYLLMNIAIFALSGISRGFDEANIASLVVQSRFRIKFGLGQQSPDEYANTKGWIVSMFTAGMTLGCLLCLPFNDRIGRRWTMRLSTLVYVSGVLGQGLCNGNLSGLYASRLIAGLGVGGLTVTPPMYISEVAPKTIRGLLAVQFAACQQLGVVFGFFINYGITKNYDGTDMQWMFPTLIQLLPAAVWGLGLLICEESPRWLLYVGRRTQAVAVLAKLRHLPPSHPTVVAEIAVMEFQILQEREAATGTSQWDLFKETFVPVENRRRFCLVMLAHLFSQWSGGNAITQYLPTILGYLGTSGDTLSLTTGVYAVVKFTTLLIFSLVVVDFVGRRRSLMAGITLQILTLVYLACYLGISREMSTTTLLHAASATQASKAAIA…
>An01g00820 AspGDID:ASPL0000222662 COORDS:An01_A_niger_CBS_513_88:195689-197459W translated using codon table 1 (530 amino acids) Uncharacterized ORF Has domain(s) with predicted substrate-n
MALWKFPKLNSTLGTLRAYHLAAIIFVSSFLAGYDSGIAGGILSYKTFEDDFRYTSAHESKVSSLTVGLEQLGSFVASLFAYYLTDKFGRKWVIIGSTAVFCIGVIIQVINTHSLGAWYAGRIIAGIGMGGQSVVVPMYSAEMTPKEIRGRCGSFYQWLYTWGILAAYWIDYVPSASISKTSREWQIPVGLQLVSGGIMVIGACTLPESVRWLLSQNRADEAWKSLTWIRGDEGEKTIEEFKETQLGLKAEKAAKENFSLRELWEPANRLRFCVGPMLFVFQNATGSSALAVFAPEYFKLLVGSGGNRDLLLTGLFGAVKFIACTFFILFLAERFGRRILLTGGSVFMAICMLITALIVKCIPTESNTSVTSAGRATVAMLYLDIMVYNCSWGPVPWAY…
>An06g00260 AspGDID:ASPL0000223142 COORDS:An06_A_niger_CBS_513_88:56883-58967W translated using codon table 1 (635 amino acids) Uncharacterized ORF Putative hexose transporter induced by xylose ae
MEGEGVTAKAVQKDENPASVEHAEKPQQRHDVLDIEGRSGGLNAVFENPLAGVPREQLLNDVERFCRQYGLEAHLDDFRKGALISQNPQGALDLPDLTEADKEILRREQTHKWSQPWQLYFMASMCSLAAAVQGMDETVNNGAQAIYLDELGITAPRFSDQMQDYLTGLVVGAPYLACAILGCWLTEPMNRYLARRGTIFWSCLIAAVASIWEGVANSWVNLFIARFVLGLGIGSKSSTVPVYAAECSPAPIRGALVMMWQMWTAFGIMLGNIMGVAFMGVSRDLSWRLMLGSTVVLPLVVCAQVYFCPESPRWLIQHNRINKAFESFRTLRPSDLQAARDLYYAYVQVELERKVNTGKNFFSMFLELFTVPRNRRATLASWIVMFLQQFCGVNVIAYY…
>An01g00850 xylT AspGDID:ASPL0000223598 COORDS:An01_A_niger_CBS_513_88:199947-201911W translated using codon table 1 (575 amino acids) Uncharacterized ORF Putative xylose permease induced by xylose ane
MVVSQSVVGRTNAEKPHGLMGMLKNPYVFMTCAFASLGCIMYGYDQGVMSPVLVMENFENHFPYFMGSTVQGWLVASLELGAWAGALFNGYLADRISRKYSMMVAVVIFTLGSSLQAGAQKPSYFFAGRIVGGIGIGMFSQVIPLYQAEIAPPELRGSLVSLQQLSITIGTSIAFWLDYGMQYVGGTTCNPEGIANPYLADGTYNAAQNHGHTCLGQKTIAWRLPLALQILFAWILFFGMFFFPFSPRWLMSKHREEEATAALSKLRRLPPNDPLLRAEILEIKAAVLFDEESEAEAIRQGGKLAPWKMLFAPNMFKRLVLGCGAMIFQQFTGINAVLYYAPQIFSSFGFSSTKQTLLATGVTGILQIIFTLPAVLLLDKFGRKTFLITGAVGMFCCHI…
>An09g04810 AspGDID:ASPL0000223978 COORDS:An09_A_niger_CBS_513_88:1071287-1069322C translated using codon table 1 (525 amino acids) Uncharacterized ORF High-affinity glucose transporter
MGTFGSQTSTYNRLVTIFVAVGSMTYGYCSSIISSTIGQPGWFTYFNLPQEGEPGYASITTPAISTANGVFSAGGAVGTLFIMWSCDYFGRKFNIQLGAFFSMFGGALQGGSNSLKMFQAGRFVCGLGIGILVTVCPMYLSEMSSAFRRGWLVGHHAIFLVFGYMLAGWVGYACYFAENKIGTFGWRFPLCLQCLPPLILLLGSPWLPRSPRWLISKGKHEEARLVLERLRKSPDDPNNLVAKEEYFQTAEQIRLEGERLSAYGNVWNAVLKKKSYRKRMAIGFLTQWGAEFGGPLIINNYAVLLYTNLGETGGMPLLLSAVWLTTAGVIYNPLGAWLHDKVNSRRKMYITGFVGIIVTTSCLAAMTAQYAGTTNRVGNGFGILFMYLYLAFQGTFCDT…
>An18g01700 AspGDID:ASPL0000228888 COORDS:An18_A_niger_CBS_513_88:342282-340471C translated using codon table 1 (553 amino acids) Uncharacterized ORF Has domain(s) with predicted substrate-n
MAGSKKPVNIFRLRNLADPKEVFNWRLWFAVLSFGLMGAARGVDEGLISGAFNSKDFQRTIHLDSYSEVEQTNIKANVSAMVQIGSVGGALFAFLVCDRIGRLWATRQLCVLWILGIAIFMGVGANGSLGAVYAGRFVAGLGVGQTVVVGPVYLAEIAPASVRGLCTCVFTGFVYLGIVLAYFTNYGCQIHMGDHTHKRWEVPTSLHIMFAGLIFLLSFLQYESPRFLVKKGKPEEALKNLARLRNLPPEHEYVVEEFTGIQNAHQAEMEATMGAGWLGIVKEAIMVPSNLYRLYLAAMAQLLSQWSGAGSITLYAPDLFSLLGITGSNESLLVTAVFGIIKLVAAVICALFLVDVIGRKRALLLGITLQAISMIYVASFLTAVPEMGIVDDFVLPESK…
>An08g08000 AspGDID:ASPL0000229830 COORDS:An08_A_niger_CBS_513_88:1906076-1903979C translated using codon table 1 (612 amino acids) Uncharacterized ORF Ortholog(s) have role in fumiquinazols
MVKQSREFTVLLPEARAVIYIAGKARIQLDERTDKQLLPTNLMRLPSWEWPGVAAGDPTNHWPEVYRGLLGPSFLPSSFFILIVRRTPVVKQLPSNVEETGIEQTNDAERSLAHARFEHSLGFWKACQFYRPALFWSCFVNLAVILCGFDGALIGSLVGLTPFVRTYGRWVDGQYAVAPSWLSAFNYASYVGSVPGSLVAGIAYDKYGPRMTLAAASIGSIGSIFFQFFSEGPALLFVGELLNGFITGVYPVLANAYVSEVAPVAARGVLAAVINLSYVIGQLVASGLLKGTSTMDSKWAYKIPFASQWALPVFILSLIYFCPTPPYWLCKKGRPEQARKSIQRLTTSAVDVDAYLAHIQETLRLEESSRTKPSITDCFRGTNLRRTIISCQAFNIQAL…
>An12g09270, lac12 AspGDID:ASPL0000230930 COORDS:An12_A_niger_CBS_513_88:2188470-2186495C translated using codon table 1 (535 amino acids) Uncharacterized ORF Putative lactose permease induced by xylose
MAEKTATSVSHVDETDHPNVEIKGGVGDTALAVATSLQKPSLWSKSMLKLYGCIAVAMLNSCINGYDGSLMGSINSYAQYRDYFGFDPNNGTPSTGIVYAIYTIGNIVGSFVAGPATDFKGRRVGMALGSLFIIIGTIVQATCHNIGGFMGGRFILGFGVAISATAGPAYVSEMAHPAYRGAMTGLYNVLWFGGGIPGTFIPWRTSQIEGTMSWRIPIWLQMVFSGLVLIFVPFVAESPRWLISQDKHDAALQVLADYHGDGDRNAPIVQLEYREMIEDISQTGSDKRWWDYRELSNTREVRYRSMLVIIMALFGQWTGNGPVSYYYPQMLRGAGITDNNTQLMLQGVQNVVSFLGAVSGALITDKMGRRTQLLVSTSIVVVLFAIVTALNATNVVDGP…
>An08g09350 AspGDID:ASPL0000232418 COORDS:An08_A_niger_CBS_513_88:2218327-2220031W translated using codon table 1 (514 amino acids) Uncharacterized ORF Has domain(s) with predicted substratn
MRNQDIVGEALASVLPQYGRPWYRVSHLLHLNLILLVPLLSSSVAGYDGSLMNALQSIAEWNDYFGNPSGSVLGVVNAAQSIGSVISLPFVAVLSDRIGRRLTLLSGAIVIIIASIIQAASVHYGMFVFSRVLVGVGSMLVVQPSPMLITELAYPTHRGKYTSAFWTMYYLGAILASWASYGTQMHLNKSSWSWRVPSILQAGFPIVQVLFWWAVPESPRLWLIANGQPEEAEELLARFHTAGDTSHPLIQFEMAEIGRTIEMESQAAETKWTTLVKTPGNRKRTFIAVSIGAFAQWNGVAVVSYYLTLVLDTVGIKDPSTQTMINGLLQVFNFIAAGSAAMLVDRLGRRTLFLWSASGMLLSFIIWTACSAVFDSTQGKPLGNTVIAFVFIFFFHYDI…
>An03g01620 AspGDID:ASPL0000234292 COORDS:An03_A_niger_CBS_513_88:312836-314687W translated using codon table 1 (513 amino acids) Uncharacterized ORF Putative high affinity glucose transporr
MYRISNIYVLAGFGTIGGALFGFDVSSMSAWIGTDQYLEYFNHPDSDLQGGITASMSAGSFAGALAAGFISDRIGRRYSLMLACCIWVIGAAIQCSAQNVAHLVAGRVISGLSVGITSSQVCVYLAELAPARIRGRIVGIQQWAIEWGMLIMYLISYGCGQGLAGAASFRVSWGVQGIPALILLAALPFFPESPRWLASKERWEEALDTLALLHAKGDRNDPVVQVEYEEVQEAARIAQEAKDISFFSLFGPKIWKRTLCGVSAQVWQQLLGGNVAMYYVVYIFNMAGMSGNTTLYSSAIQYVIFLVTTGTILPFVDRIGRRLLLLTGSVLCMACHFAIAGLMASRGHHVDSVDGNANLKWSITGPPGKGVIACSYIFVAVYGFTWAPVAWIYASEVFP…
>An11g05280 AspGDID:ASPL0000235082 COORDS:An11_A_niger_CBS_513_88:1284886-1286803W translated using codon table 1 (552 amino acids) Uncharacterized ORF Has domain(s) with predicted substratn
MDKKPIDPAKELSPDGRSSIQGGTAHHAEDPLPEREPYGPPGIRGLIANPFVLMCAACSTLGGLTFGYDQGVVSVILVMDQFLERFPEVNSGFWKGLMTAMIELGAFLGAMNQGWIADKISRRYSIIVAVCIFTVGSVLQTAAVDYAMLTVARLIGGVGIGMLSMVAPLYISEISPPECRGTLLVMEELFIVLGIVIAYWITYGTRYMSGEWAWRLPFLLQLIPGFILMAGVIVLPFSPRWLVAKGRVEEALQSLSKLRQLPPSDKRVRQELLDIKAEVRFHQELNVEKHPKLQGGGLTNAILLDLACWADCFKKGCWRRTHIGVMMMFFQQFVGINALIYYAPTLFETMGLDYSMQLLMSGIVNVGQLVGVITSISTMDKFGRRALLLRGVAIMAICH…
>An02g00060 AspGDID:ASPL0000236188 COORDS:An02_A_niger_CBS_513_88:10494-12038W translated using codon table 1 (514 amino acids) Uncharacterized ORF Has domain(s) with predicted substrate-spn
MLSLRGKPLVYLVTVVSSTGFCLFGYDNGLMGQVISEPNFLNMIGNPDAAVQGLAVSSYDIGCMVGALAAVLISEQIGRRRTILLACVVHIVGDVVNASTFSLAQLLVSRIILGIGLGLFTSASPVWLAETATAQMRAVMVAVQLTFLIIGTNIAYWVDYGLGFLDNEISWRVPFALQAIYPIVAFGFTLVLPESPRWLASHGHTEAAAAALSAFRDLPEDHELVQAELQDIASAIALESDGGSWGSLFRQGPSKVRTRVIIACAANSMQSYTGINFVEYYFPFTLTNSVGLGTNLANLVSGCSQIWFLLSSFVTWYYINKLGRRRLFCLGNLGMGCCMIAVCITLWKDSQVSVIITVVFFFLYLSFFTWGWMSNMWTYPAEILPLHVRSKALALSVFF…
>An09g02930 AspGDID:ASPL0000236466 COORDS:An09_A_niger_CBS_513_88:647111-645332C translated using codon table 1 (527 amino acids) Uncharacterized ORF Has domain(s) with predicted substrate-n
MAPTYAGLSGRKLSLAVSTIATMGFLLFGYDQGVMSGIISDTAFEDLFTATKNNSTMQALVTSVYELGCLVGAMFALFFGDKTGRKWMIFSGAIVMIIGVVIQVTSYAGHIPLLQFFIGRVITGIGNGMNTSTIPTYQAECSKTSNRGLLICIEGGIIAIGTAIAYWIDYGAHFGNKDLVWRFPIAFQIFFGLIIIVGMWFLPDSPRYLISKDRVQEGEYVLAALGGWEIHDHETQLQKQLVIDSIRASNAAGKDVGYRDLLTGGRSQHFRRMVIGSSSQIFQQLGGCNAVIYYLPVLLQDSLHETENFSLVIGGVNMIVYAIFATFSWFFIEKIGRRKLFLGGSFLQCIAMVITFACLIPGDQETAKGAVFGLFLYMAAFGAAWLPLPWLYPAELSPI…
>An04g08030 AspGDID:ASPL0000236958 COORDS:An04_A_niger_CBS_513_88:1978946-1981083W translated using codon table 1 (527 amino acids) Uncharacterized ORF Has domain(s) with predicted substratn
MAPALIEYDLSSYLFEEYENMTILVGKALSWAITTTAGSGFLLFGYDQGVMSGLLTWTAFTRTFPEIDTTATGHGSSSLQGTVTAIYEIGCFFGAIIALLIGERIGRRMCIIAGCIILSIGAALQCSAYSIPHLIVGRIVAGVGNGLNTSTIPVWHSELSKAASRGKGLAIELCINIFGVMTAYWVDYGMSYVVNDAQFRFPIALQILFAVITLAGIIVLPESPRWLIAHGRHEEARHVIWAVQPNARLIDEDDAAVTADVTEITTAIAEEREATQEGSFKLVFTNGHQKFFYRTLLGMGGQMMQQLSGVNLITYYNTVIFEDSVGMSHNLALLMAGFNGVAYFASTFVPIWAIDRLGRRKLMLFAAAGQCACMAILAGTVYDGSHASGIVATVMLFLF…
>An05g02010 AspGDID:ASPL0000237830 COORDS:An05_A_niger_CBS_513_88:465470-463630C translated using codon table 1 (549 amino acids) Uncharacterized ORF Has domain(s) with predicted substrate-n
MDDLRPSKLKKMLKSKTPYFGLRGGWLTFWITLACGADMTLYGYDQGVFSGVVISQDFLQLHNLEGPSKTSLLGTVTAIYDVGCFLGSICAYWLGERLGRRKTVLVGTTVMAIGAVLQASSYSVGQMMTGRVIAGIGNGISSFIGLNTSTAPIWQVETSNMHWRGKLVILENVLVLVGFSLANWLNYGLSFASGPVSWRFPLSFQFIFIIVLALTVPWLPESPRWLIAHGQEETAVQIIADLENKATNDPFVQFQTSEIQYSVKYERENSVNFSDILRGRAHERSGTKTIRRLILGMGAQAMQQFSGINVSSYYLPTVLTKSVGMSESLARLLTACNSVQYLCFSMIGIPNVERWGRRALLMFGATGQCLCYIFITALIRYNEMPGYSHQHEVASASVA…
>An14g03990 AspGDID:ASPL0000239749 COORDS:An14_A_niger_CBS_513_88:984804-986579W translated using codon table 1 (532 amino acids) Uncharacterized ORF Has domain(s) with predicted substrate-n
MAPPKYAGMSGRPLSLFLSGIATMGFLLFGYDQGVMSGIISDAAFNNVFTATRNDNVMQATVTAVYEVGCLVGAIFALIFGETLGRRLMVISGAWVMIIGVIIQVTAMPGHIPLLQFIFGRVITGIGNGMNTSTIPTYQAECSKSTNRGLLICIEGGIIAIGTAIAYWIDFGAHYGPPDLVWRFPIAFQIFFGILIIVGMMYLPDSPRYLIAHGKVEEGTRVLAALAGSEIDDPHVQLEKQLTLDSIRASGSSQARFRDLLTGGPSQHFRRMIVGSSSQFFQQISGCNAVIYYLPVLLEQSIGQSHDFALLIGGVNMICYAIFATFSWFFIEKIGRRKLFLGGSYGQCAAMIIVFGCLIPGDSESAKGAVFGFFLYMCVFGATWLPLPWLYPAEISPLK…
>An06g02270 AspGDID:ASPL0000244361 COORDS:An06_A_niger_CBS_513_88:570218-571909W translated using codon table 1 (563 amino acids) Uncharacterized ORF Has domain(s) with predicted substrate-n
MGDNYEEKPDAIGKEFSDELTPEEREHEIEARDLQSNQYLDNEPLYDRIAFAQIPVHMRSPRMLVITLGVFAAFSGMLSGLDQSVISGALPGIRKHFIASGEWASMDDPKLATDISLISSLMPLGAMAGALIMTPLNFYFGRRNSIIISCLWYTLGSGLCAGSRSVGMLFAGRFILGIGIGIEGGCVGIYISECVPPEVRGNLVSVYQLMIAFGEIIGYAAGGVFFDVPSGSWRWMLGSSLLFSTILLVGMAFLPESPRWLASKGKYGRAWRVWKSLRDMADPKSLDEYLAMEVTVKHDVDQSANVKWHQRYLEVCRTPRNRRALVYATAMIFFGQMTGINAVMYNMSNLMAKMNFDDRESVLMSMVGGGALFLGTIPAVFTMDKFGRRVWAQNILMFI…
>An11g00120 AspGDID:ASPL0000249929 COORDS:An11_A_niger_CBS_513_88:45198-43347C translated using codon table 1 (510 amino acids) Uncharacterized ORF Has domain(s) with predicted substrate-spn
MTAPMSATAAARADWRAIAICLFITIAAFQFGFDSSYYSGILVMEPFIKAYGHYDNATGGYVLSSSIQSLTTSIINVGELVGAVSSYLVDDRIGRRGGLFVSSTFVVLGVIFQVSADKLALLIVGRLLLGYAVGLISCLVPLYVADCAPARFRGALVSLYQFDVGLGLLLGVIVDNATKNRNDSGAYRIPMAVQLVFPVILVPGLILFAPESPRWLLKKGKTEQARAALRRLHGNRPDVIESEVLYISGTIEEERRAEGSWRELLHWHQDGRKAYLGMALQAWQQASGINFITSYGIVFFSAIGMTNSFLIQMGLYLVPMPAVWLNQYCVERFGRRPMLLLSCVLVAMVLLIVGGAGTASHKTTTLDRLIVAMVYIYMIVYNLSLGPAVWVVTSEISAG…
>An05g00490 AspGDID:ASPL0000250699 COORDS:An05_A_niger_CBS_513_88:130597-127116C translated using codon table 1 (951 amino acids) Uncharacterized ORF Has domain(s) with predicted substrate-t
MDPADDYVPAIDDLKPETFHVDNLGAAEGLDDSIETTNPGKAVWLIACTVSMGGFLFGYDTGVISAVLVSLGTDLGQALSSNDQELVTSITSGGALIGAVLAGMTSDKYGRKLAIYIGCAVFFVGTALQATAFSLAQMVVGRLVVGFGVGEAAMIVPLYIGEMAPARFRGRLIVFDNICVTFGQLIAYALGAAFTNVHQGWRYTIAIGAVPAIALAATMPLCPETPRQLISHGRDDEAKRVIRKIFPHATEQQVVNKIKVVRHSIEEVAASVSDKSLWWQMKQLFTVGANLRALATACSIMAVSQLGGFNTLMYYSATLFSLVGFNQATAVSIVVGATNFVFGFPNFAFIDRFGRRSMLLVTVLGMSLSLVVVAIAFHWIPVNSDLSVTGPHEMTWASI…
>An15g03940 AspGDID:ASPL0000250723 COORDS:An15_A_niger_CBS_513_88:936381-938135W translated using codon table 1 (527 amino acids) Uncharacterized ORF Putative monosaccharide transporter Amye
MGFLLKRPDDAVGSAAPAIMIGLFVSFGGILFGYDTGTISGILAMKFWRKMFSTGYINPADDYPDVTSSQSSMIVSLLSAGTFFGALASAPVADYFGRRIAMIIESFVFCFGVILQTAATSIPLFVAGRFFAGFGVGLLSATIPLYQSETAPKWIRGTIVGAYQLAITIGLLLASVVNNATKDRMDTGCYRIPVAVQFAWAIILVVGMSVLPETPRFLIKKDRHEAAAKALARLRRMNVDDQAVVDELVEIRASHEYEMSVGKASFREIVTGSLGKRLATGCAVQALQQLAGVNFIFYYGTTFFQRSGIQNSFTITLITNIVNVVSTFPGLYMVEKWGRRPLLLFGAVGMCVCQLIVAIVGMVASSDVANKVLIAFVCIYIFFFASSWGPVAWVVTGEL…
>An07g00230 AspGDID:ASPL0000251291 COORDS:An07_A_niger_CBS_513_88:43576-41980C translated using codon table 1 (484 amino acids) Uncharacterized ORF Has domain(s) with predicted substrate-spn
MAKLSTLLSAVFLAIGGFLFGYDSGIITSTIGQTEFIRYFNNPNDTVTGGVVSAFQGGAILGTIINIFTGDRLGRKMSVFVGACISIVGCALQGGAINMTMLIIGRFIAGVAVGMLTATVPMYAGEMAEAASRGMMSGLLQWMLSWGSLVAQWLGYGCSFNSTDFQWRFPLAFQCVPGLVLMTGVWFLQESPRWLMEQDRHEEALATLHHLHGDGTPEKSQYIELEYQEIRDTIEAERAHNTITWTSILTKPSWRRRLILGCGVQAFGPLSGINVINYYGTRIYSSLGIDTRTTLMIIGISGGLSIIYCTIGLWALERVGRIRPLIVSAAGMAAALVCNAAMSQHYNESNTNQLRAMVAMNFVFSLFYTSPGIISWVYPAEIFPVDIRNQGNSITTFTN…
>An18g01760 AspGDID:ASPL0000251677 COORDS:An18_A_niger_CBS_513_88:354314-352592C translated using codon table 1 (500 amino acids) Uncharacterized ORF Has domain(s) with predicted substrate-n
MALIPGLSRYVWASILCSMGGFLFGMDTGIIGSVVVMDQFKQKFGSFSSIVHGLIVSSILIPAAFSSFFGGKLADWIGRPKSITIGALIFGIGCAIEAGAVHLAMFIVGRVVEGLGEGLYLGTLVVYICEISPPSQRGPLTTGPQLLITMGLVVGFFTCYGCEKLHSSMAWRTPFTVLACISIVFSLAAFLWLVDSPRWLTLHNRVEDATRAWEYLQVSEADREELLQEEEEVDVHEEALTHPLAPTGSILAPNTLDQVVSRHSRVSHRTKPKGMEEATLFDAFKPDVRNRTLLGLFLMGMQQLAGIDGVLYYAPMLFEQAGMTSSQASFLASGVSGIVIFVVTIPALIYADSWGRRSNVILGGLGLTITMFVIGSLYAADAVHHSTGAGRWVVIVAIH…
>An14g02880 AspGDID:ASPL0000255355 COORDS:An14_A_niger_CBS_513_88:707201-708860W translated using codon table 1 (521 amino acids) Uncharacterized ORF Ortholog(s) have role in fumiquinazolins
MGNIPDDKRHTVVQAIPLGVGDEAEFAQEFTRKEHALGFWEAMRLHWPAVAWASFMNLATILKGIDGGIVKGLVGLDIFKKTYGYNYHGEYVLAARWISAFQYANLVGAIVGALCSGFAYDRFGPRVMIAVCSSLSIAFIFLQFFSHTPAQLFVGELINGCIIAFYPICASAYVGEVTPLALRGFAATMTNLAFSIGSLIASGILKGTESLNTTMSYKIPIATQWALPCIMLALIFFCPDPPYWLCRHGRNEAARASLRRLATPAVDVSRQLSHIEETLRLEASFQADRPTYRECLRGPNLRRLLICVMAYNMQAFTGNVFFINYAVHFMELAGLDSSHAFSMNIGLTALGLVGTCLSWLLLPYVGRRTMYIFGCSALAVVQCLIGVLDVVPRDTATVW…
>An16g06580 AspGDID:ASPL0000255703 COORDS:An16_A_niger_CBS_513_88:1449496-1447814C translated using codon table 1 (503 amino acids) Uncharacterized ORF Has domain(s) with predicted substratn
MKYFNIHIICAAVAFGLLGSAKGLDESIIATVVDLPSFIKEYQLHASYLSAAARASRLSNVTSMMHLGSLPGGFLAFVSTYWIGPLWTMRQLCLLWIIGVVVFITSAGNMGQLIAGRFIMGMGVGQAGVVGPIYLAEVAPTASRGLLVGLYASSEYVGVLIGYFSGWGASLHISGDSNTQWILPESIHIMMAGVLLLFSIGCVESPRYLVYSGHVSRATRNLAKLRGFSPEDPRIIEEVQSIQREVSPEKATGKSKWSFVGPWKALFARANLQRWMFLLSAQLLSQWSGTNAITTYAPKFFALLNVAGNSEKLFKTAIFGVVKLVSALISAFFFVDRFGRKRTLLGGIVLQILALLYIAIFITTWDAAGKPDSSNALRAAVGSVAALYVTGVGYAFGWN…
>An15g05440 AspGDID:ASPL0000256237 COORDS:An15_A_niger_CBS_513_88:1269909-1271503W translated using codon table 1 (512 amino acids) Uncharacterized ORF Putative transporter induced by xylose
MQPYFGLRGALLNRAIIWLVVCPAFVCYGYNQGVTGGLLTLESFAETFPQMNTLTTTGAQQHYNSTIQGTVVALYTVGGIFGSLSCIYLGDLLGRRKVIFLTSAISIIGALLMATSFGLAQFIVARVVLGLGTGGYVATVPVWQAEISQAGKRGAHVVTDGIFIGAGITISLWTDFGFYFVTGNSVSWRFPLAFQIVLSLMVMAFIIFFPESPRWLIKRNRTEEAREILAALADLDPNDESITLAVRDIERSLALSGSGSWKDMLSMGEQRLFHRTVLAAAGQMFQQMCGINLITFYATTIFQQYLGLDAIPSRILAAAMCLTQPLGGFLAFFTIDRLGRRVLMLWSAVGMSASMAILAGTTSRSNDTAALVVAVVFLFVFEFIFTVGYSGLTFLYATE…
>An11g01100 AspGDID:ASPL0000256397 COORDS:An11_A_niger_CBS_513_88:287395-289232W translated using codon table 1 (540 amino acids) Uncharacterized ORF Ortholog(s) have role in cellular respon
MAIGNLYFIAAIAVVGGGLFGFDISSMSAIIETDAYLCYFNQAPVTYDDDGKRVCQGPSASVQGGITASMAGGSWLGSLISGFISDRLGRRTAIQIGSIIWCIGSIIVCASQNIPMLIVGRIINGLSVGICSAQVPVYISEIAPPTKRGRVVGLQQWAITWGILIMFYVSYGCSFIKGTAAFRIPWGLQMIPAVLLFLGMMLLPESPRWLARKDRWEECHAVLTLVHGQGDPSSPFVQREYEEIKSMCEFERQNADVSYLELFKPNMLNRTHVGVFVQIWSQLTGMNVMMYYITYVFAMAGLKGNNNLISSSIQYVINVCMTVPALVWGDQWGRRPTFLIGSLFMMIWMYINAGLMASYGHPAPPGGLNNVEAESWVIHGAPSKAVIASTYLFVASYAI…
>An07g01260 AspGDID:ASPL0000259571 COORDS:An07_A_niger_CBS_513_88:234420-232357C translated using codon table 1 (584 amino acids) Uncharacterized ORF Has domain(s) with predicted substrate-n
MSACFPCWVSTLVLQVDQPRTLFNVMGQARKRRSRCRVYLSGTVPIVRSVGEISWLTQRARPLHPPTELEESLLFIVDNIIEVRNLTVADHEKTPGPSALYIDDHNILAQDFLQTMDQPSTFMQGLLSSLYTLGCFFGCVGSISFSEKIGRKNPILIGTILISIGTVIQTVAYSSAQFIVGRIVAGMGTGLNTSVIPVWQAETLPAKKRERFGAIQYVLVCTGTTISYWMAYALSYSANSAFQWRFLVAAQLVFAVLIMCLVPLMPESPRWHFVHGQRDKALCTLMRMHGTSNEQQSEVQAEVHLIQQAMELEARHGATRWVDLFKNEPRTQNFRRLMLGWWLMFMVMWSGVCSIGYYISYLFEVSVGLSHNLSLLLSGFNGLWYLLSAFIPFFVINHL…
>An05g00730 AspGDID:ASPL0000260059 COORDS:An05_A_niger_CBS_513_88:217611-215403C translated using codon table 1 (473 amino acids) Uncharacterized ORF Has domain(s) with predicted substrate-n
MAVWFTIGVALFAAIGTFLFGFDTGIATTTIAHQSWINYMNHPSNGLTGAVVSVYIAGEAVGALTQTAVGDKLGRLRFMELLCVVVTIGTVIQTASVNIGMFLAGRALAGYAVGGLVATVPIYLSEISDPRYRGLIGGISGCGISFGTMASNWIGYACSYAPYGPVQWRLPLGIQIPWGVIMFFGLITFMPDSPRHLIRKGNVEQARVQYKRIRRDLAADELQQEFAAMEAQIEYEKEREITSYKDIFRLFRRRALVSIAVQTMTSLTGVNVIQYYQTAVYGTVAFIFNCITTKYLTDQWGRRKMLLSGLGGIIIVEIYAAVMQREFQNTDNRVGKGFAILGIYLFVVAYYGMLNSTTWLYGAEVLPIALRSKVMGLAAASHFIVNVAITEAGPSAFAN…
>An07g01310 AspGDID:ASPL0000261463 COORDS:An07_A_niger_CBS_513_88:242678-244753W translated using codon table 1 (582 amino acids) Uncharacterized ORF Has domain(s) with predicted substrate-n
MATKMSSLPADNAALTRTAQAVAAREVEQQSWLERKLKPTKVRAWYPFKGTPLLYATCGFGSLGDALFGYNSGIMSGLLVNPAFVARFFKDYGGADGSTTGVDPSITGIAVACLQASAAVGALLAGRLGDMMGRKRCVRLGGFIYFFSAFIQIFAPGFGTFIAGRTIQGLGVGFLSMTVPIIQTEIAAPHRRGLMVGIEYTFQIAGYMLSCWVDYGFNFLLPSEMSWQGPFIIQIALSFILLAMSFFLPETPRWLAKNGFMQESLQTVADLHANGDTQAEHVQQVFVEIEEAVIFETNLGKSSWMEMFTRYRKRTIVGVTVQMFAQLNGINIISFYLPSTLATAGFDERKSLLYTAANALPYTAATISTWWLADRWGRKPLLILGGIGMAVLLGIVCAF…
>An14g02700 AspGDID:ASPL0000261809 COORDS:An14_A_niger_CBS_513_88:665654-667701W translated using codon table 1 (611 amino acids) Uncharacterized ORF Has domain(s) with predicted substrate-n
MGDKKRDPENPISMVHHLESPTSNEKQDPEVARNWTRELTESKDATTSTKLKNPLAGLTRDELFRDVESFARDKGLEHIMDELKRGSLVAQDPKAFESLEELSESDKELLRREKTHRWSQPFMMYFMTILCAGSAIVQGMDQTAVNGAQEFYFAEFNLTNTWQQGLLNGAPYLCSALIGCWTTAPLNRWFGRRGCIFISCLISFASSFWMAAAHTWWNLLLGRFLLGFAVGAKSTTTPVYGAECSPAIIRGALVMMWQMWTAFGIMLGYIASVAFMDVTHPSIPGFNWRLMLGSTAIPPFFVCMQVYFCPESPRWYMMRNRYQDAYKALCKLRPSSFQASRDLYYIHAALQVEEKLREGKHLWREMFTVPRNRRAAQSSFFVMFMQQFCGVNAIMYYSS…
>An02g11260 AspGDID:ASPL0000263061 COORDS:An02_A_niger_CBS_513_88:2757857-2755797C translated using codon table 1 (526 amino acids) Uncharacterized ORF Has domain(s) with predicted substratn
MPKLNLFGTGFVLQAAIWAACGMAFILFGYDQGVFSGIVENDDFLDTMNHPNDSLEGIIVSIYNLGCFAGCIVNFLLGDWLGRRRAMWFAMVWVIIGATLQCSAFSVPHLMVGRFVTGIGTGVETSTVPMYQAELCEASKRGKLVCSEPLLVGVGIVISYFFDYGMSYVGGQIAWRLPIACQMIFAFVVIVLVFGLPESPRYCYKEGRNEEALQILSDVYGRPKDDPKILAEQEEILEAISVETKYGEYKWRNVFKRDEVSTGHRVLLAYGMQFMNQMGGINMVVYYIPTVLNTNVGLDKNLSNLLGGCVQIMFVVGSIFPTFFVDRVGRRAPMIWGSFGLGICMMMVSILLSFKGHANEHATSSAAVAFFFVYMLIFGASVNCIPWCYVPEILPLHAR…
>An06g00560 AspGDID:ASPL0000263409 COORDS:An06_A_niger_CBS_513_88:129663-131736W translated using codon table 1 (567 amino acids) Uncharacterized ORF Ortholog(s) have D-xylose transmembranen
MGMGAGAEAVSGKRAELAGNRVGWRGLMSSKKTFAIALFASLGGFVYGYNQGMFSEILTMNSFIKATDGYAARTGLKQGMLTSILELGAWVGTLLNGYLADALGRRQTVVVAVVIFCVGVIVQACTKNAGYVFAGRFVTGLGVGNLSMIVPLYNAELAPPEIRGSLVAVQQLSITFGIMVSFWIGYGTNYIGGTGDGQSIAAWEVPVCIQVLPALILAAGMVLFMPQSPRHLMNQGREEECLQTLARLRDAPTDDILVRIEYLEIKSLKMFEEETAKKKYPQYQDGSFKSNFMIGFYDYLSLVTNPSLFKRTTVACLVMLFQQWNGINAINYYAPQVFEGLELGGNTTSLLATGVAGIFEFVFTIPAVLWVDNIGRKKTLLAGAIGMAVCHFICAGLIG…
>An01g14620 AspGDID:ASPL0000266265 COORDS:An01_A_niger_CBS_513_88:3493211-3494920W translated using codon table 1 (507 amino acids) Uncharacterized ORF Has domain(s) with predicted substratn
MRLWKHDFRGRALIIAITMASCQAFLLLGFDQGVMSGIVGADNRFARDFNNPDAAMQGNITGLYDIGCVIGSIICYFIGERMGRRTMLMMGGFIMIIGTVILASSYTIAQLLVGRIVTGLGNGMNSSTAPVYQSECSPAAYRGALLTLQGTVTILGVVIAYWMDYGTSFTDSSYEWRLPLAFQAVFAICLILQVVGLPETPRWLVQHDRHEEARAVVAAIEDTTIDDPNVTKTIMDIQFVLEEEQKDGPFRVKELFTWGEVQNLRRLFITITIELGQQFTGSNMINYYGPVMFQETMNMSRNLSLILGGAMQCTYLVGSAIPVFLMDRYGRRTLLMVCSAGLCLCFVMVSILLSLDREDCAYGATVFIFIFQIFYGVGWLPVPWFYPAELNTTRVRTRM…
>An04g02790 AspGDID:ASPL0000266297 COORDS:An04_A_niger_CBS_513_88:712353-714341W translated using codon table 1 (578 amino acids) Uncharacterized ORF Has domain(s) with predicted substrate-n
MNTPVTPKFGDQELASVLPAVTWWRSPHLRKVNLFMVILSLFSSPGGFDGSLVNGLQAMPEWVNFMEKPSSTWLGFINAVYWIGALISTPVAAWTCNRYGRRVGVWVGVIFLISGTTMGTAASSANVFTASRAVIGCGMGWVSNAAPILLSEIAYPAHRGVFGALYMVGYYLGAAVAAWVTFATQAYDGPWAWKLPVLLQLLLPLIAVPGLAFIPESPRWLISRGRIEKARRILAELHTGGDTTSPLIAYEVQNIQEIIRAEYNAAASAGSMSVIKSPGNRHRLFITITLGVFAQFSGNGVVSYYLTVILRSVGVTQTRDQLLISACLQVWNVLFAAVGASLVDQIGRRILFITSASIMLTAFILISGLSGAFATSGNGPVGIAVIPFLFIYFLGYDIA…
>An02g00590 AspGDID:ASPL0000266709 COORDS:An02_A_niger_CBS_513_88:131662-129844C translated using codon table 1 (547 amino acids) Uncharacterized ORF Ortholog(s) have role in cellular respon
MLIGNIYVIASVAVVGGGLFGFDISSMSAQLSENSYLCYFNQGPKGPPFTDDEDCSGPTSLNQGGITAAMAAGSWLGALISGPLSDRIGRKTSIMVGCVVWLIGSTIMCASQNIGMLVVGRVINGLAVGIESAQVPVYISELSPPSKRGRFVGMQQWAITWGILIMFYISYGCSFIGGQKSYNYSTASWRVPWGLQMLPAVFLFLGMLVLPESPRWLARKDRWEDCHRVLALVHAKGDLNHPFVALELQDIRDMCELERQFNDVTYLDLFKPRMINRTLIGLFMQIWSQLTGMNVMMYYITYLFSMAGYTGDSTLLASSIQYIINVFMTLPALIWMDKWGRRMPLLVGAALMAILMYANGAIMAVHGVVVPGGINGVAAESMRLHGAPAKGLIACTYLF…
>An13g02590, manually corrected gene Model in this study
MASRTQWSRMLIFTTVLLAVSAFNYGFSDQAFSSCQAMDSFARQFGVYHPSTGKYKVKPLFTSLYNSLKAGTQIVGEDRTFQSYGDFADLFAKGVFLGGYISNTYGRKWCIFSMNLYALGSAAVVVSSKTDAQILTGRALHYIYLGMQLAVIPTTLAELAPRNVRGAMGVLYWLSIKIGGLVVTGIARGTSGISTNAAWQIPFGLILVIPFICIWLVWIIPESPRWLLLRDRQEEALQALKRYRSKTTPQHEIQEDLDEMAQKVTAQLQKKSFKDLFIKGNRERTFVVAAANFFQQASGQAFASQYGTLFVKQLKSVNAFSVTLGTNATDIGALIISTALSDVVGRRMLFHISGFLETAALMTMGGLGTADTSNTAAKEGIVAMLLLYSFGWSLAWAPL…
>An14g06260, manually corrected gene Model in this study
MRPYSELPQDADLHDPSHHDPPPSGSQSAFRLYWLTAIVCCGGLLFGYDSGVIGGVLTFDSFHRSFRYTAADETRVSAIAVGVQQASALLGCLIIWPFTNRLGRRPAMAVCSLIFCTGVIFELLDTHSLSVFYVGRVICGLGIGGSATVIPIYLSEMSPTDKRARLGSCYQFAFTIGILVSYWIDYGMQFAPANALQWQIPFAVQLIPGAFMGLGMLTLRESVRWLLSHDHDKNESKAWDSLTWIRSSNGPHVRAEYQQMKSSIERDAHATADFSPRELLSKSNSHRLALAVCLFIAQQSMGPTALAYFGPQFFALLVGNNAHLTLLLTGIFGGLKVIGCLIFIVWVADRFGRRPLLILGALAMSICMITTSVVVKSTNVPTPHPSTHNSDTTPTITNS…
>An12g01560 , manually corrected gene Model in this study
MGLITETRKAIQDAPKGMFNAYVLMCTCVFAFAGVAKGFDEGNIASLVTQPHFKAKFGIDHLSEEDYADTKGWIVSITTAGAVFGCLGCPRINDRLGRRWTFRLSTLIYIAGILGQGLCNGNLSGLYASRFIAGLGLGVLTIVPPIYISEIAPKTIRGLLTLQHAACQQLGVVFGFFINYGVTKSYPGGDKQWMLPTLLQLLPATIWLVGSFLCCESPRWLLYKGKRHEAATNLVKLRHLPLDHAIIVAELAGMDAQLLLETESVGEATIWELLKETLTPIENRRRFFLIFMANLFSQWSGANAITQYSPTIFGYLGISGEESTFLATGIYSVVKFASTLAFALFIVDFIGRRRSLITGICLQIVTLVYVGAYLGATKDMTSTQIRNTPSASHASTAAI…
>An12g05820 , manually corrected gene Model in this study
MADNDTPDRSSLQLKKDIATAEHDENVGAIESTPDVAYGVGGIRGLYRLGYDFGSATLASLGGFSMGYDMGVISIINVMDQFHAVYPRSESAFGKGLMTGMLLLGAFVGCLFMSYLADRISRKWAITVVVVIFDIGAILQTAAVNYDMLVAGRFIGGIGVGTLAMGAPLYISETSPPELRGTLLVLESISITLGVVIAYWITYATRYIPSEASFRLPFGLQMVTATLLGIGIHLYPYSPRWLALVDRQDDCLSSLSKLRGLPRTDPRIQAEFRTIVSEVTYQRLVQERRHFGATGLKLELVSWLDLFSRSTWKRVAVACGVGFFQQFSGINAFIYYAPTLFQSLGQSDSMSTILSGVFNVIQAVAAVICAFIIEGVGRRALAIYGAFGMAVAYIIIAIL…
>An15g04270 , manually corrected gene Model in this study
MAGGTSIWASQEARTDPRQIFNGRLVYLLITLAWAGWFYGFDTGNIGGILTLPSFEHAFGLDKLSTAELDSRKGTIAAMLAAGGSAGSLCAAPTADFLGRKWSVFLWGSVFVIGGVMQMIADYKVLIAGRFIGGMGVGASSMLSPQFLAENSPKSVRGSATAMYNLMILAGLMVAFWINYGVSLWSFPGVEHDNTQWRTAMGIQLIPGVLMCLMIPFVPETPRYLINHGKEEQGLKNLCRLRKLPADHPYIQTEYQEIVAQVRFEQECHQGHSYWVVLQDIIFIKSNARRFFLAVMLFLFHKFTGTDSLNYYAPEIFELIGVNGTSNSLLTTGVYGVVKFVVTIFYVTYLVDRVGRRRPLLVGAVLQATAMLYLALYLRFAGTNTSTVGGTPAGGIVGI…
>An11g09600 , manually corrected gene Model in this study
MASSTQNPNGGFALIYQNPYLLGVASFSTLGGLLFGYDQGVVSGVITMQSFGARFPRVYMDSSFKGWFVSTLLISAWFGSLINGPIVDRIGRKLSIITAVVVFVVGSAIQCGAVNIPMLFAGRAIAGVAVGQLTMVVPLYISEVSIPEIRGGLVVLQQLSVTNGILISYWIDYGTNYIGGTRCAPNIPYTGGTASSPSFDPYTDIPSDGICTGQSEASWRLPLAIQIIPALTLGLGMLFFPDSPRWLLMKERDDEALQALSRLRRQSTNNPDLTNEYLEIKASIMLENSFARERFPELSGFRLHAAQYISLVTTWARFKRLAIGCCIMFFQQFMGCNAIIYYAPTIFAQLGLDGNTSSLLATGVYGIINCLSTLPALFLIDKVGRRGLLMSGATGTCIS…

## Sheet: SF1B Fungal sugar transporters
Supplementary File 1B. The sequences of 61 literature reported fungal sugar transporters, together with sugar transporter from Arabidopsis thaliana are listed below in Fasta format
>MAL31_scer,YBR298C,Saccharomyces cerevisiae, SGDID:S000000502 Chr II from 804475802631 Genome Release 6421 reverse complement Verified ORF Maltose permease highaffinity maltose transporter (alphaglucoside transporter) encodedC
MKGLSSLINRKKDRNDSHLDEIENGVNATEFNSIEMEEQGKKSDFDLSHLEYGPGSLIPNDNNEEVPDLLDEAMQDAKEADESERGMPLMTALKTYPKAAAWSLLVSTTLIQEGYDTAILGAFYALPVFQKKYGSLNSNTGDYEISVSWQIGLCLCYMAGEIVGLQMTGPSVDYMGNRYTLIMALFFLAAFIFILYFCKSLGMIAVGQALCGMPWGCFQCLTVSYASEICPLALRYYLTTYSNLCWAFGQLFAAGIMKNSQNKYANSELGYKLPFALQWIWPLPLAVGIFFAPESPWWLVKKGRIDQARRSLERTLSGKGPEKELLVSMELDKIKTTIEKEQKMSDEGTYWDCVKDGINRRRTRIACLCWIGQCSCGASLIGYSTYFYEKAGVSTDTAF…
>RGT2_scer,YDL138W, Saccharomyces cerevisiae, SGDID:S000002297 Chr IV from 213351215642 Genome Release 6421 Verified ORF Plasma membrane high glucose sensor that regulates glucose transport contains 12 predicted transmembrane segn
MNDSQNCLRQREENSHLNPGNDFGHHQGAECTINHNNMPHRNAYTESTNDTEAKSIVMCDDPNAYQISYTNNEPAGDGAIETTSILLSQPLPLRSNVMSVLVGIFVAVGGFLFGYDTGLINSITDMPYVKTYIAPNHSYFTTSQIAILVSFLSLGTFFGALIAPYISDSYGRKPTIMFSTAVIFSIGNSLQVASGGLVLLIVGRVISGIGIGIISAVVPLYQAEAAQKNLRGAIISSYQWAITIGLLVSSAVSQGTHSKNGPSSYRIPIGLQYVWSSILAVGMIFLPESPRYYVLKDELNKAAKSLSFLRGLPIEDPRLLEELVEIKATYDYEASFGPSTLLDCFKTSENRPKQILRIFTGIAIQAFQQASGINFIFYYGVNFFNNTGVDNSYLVSFIS…
>SNF3_scer,YDL194W, Saccharomyces cerevisiae, SGDID:S000002353 Chr IV from 111580114234 Genome Release 6421 Verified ORF Plasma membrane low glucose sensor regulates glucose transport contains 12 predicted transmembrane segments n
MDPNSNSSSETLRQEKQGFLDKALQRVKGIALRRNNSNKDHTTDDTTGSIRTPTSLQRQNSDRQSNMTSVFTDDISTIDDNSILFSEPPQKQSMMMSICVGVFVAVGGFLFGYDTGLINSITSMNYVKSHVAPNHDSFTAQQMSILVSFLSLGTFFGALTAPFISDSYGRKPTIIFSTIFIFSIGNSLQVGAGGITLLIVGRVISGIGIGAISAVVPLYQAEATHKSLRGAIISTYQWAITWGLLVSSAVSQGTHARNDASSYRIPIGLQYVWSSFLAIGMFFLPESPRYYVLKDKLDEAAKSLSFLRGVPVHDSGLLEELVEIKATYDYEASFGSSNFIDCFISSKSRPKQTLRMFTGIALQAFQQFSGINFIFYYGVNFFNKTGVSNSYLVSFITYA…
>HXT7_scer, YDR342C, Saccharomyces cerevisiae, SGDID:S000002750 Chr IV from 11559281154216 Genome Release 6421 reverse complement Verified ORF Highaffinity glucose transporter member of the major facilitator superfamily nearly idn
MSQDAAIAEQTPVEHLSAVDSASHSVLSTPSNKAERDEIKAYGEGEEHEPVVEIPKRPASAYVTVSIMCIMIAFGGFVFGWDTGTISGFINQTDFIRRFGMKHKDGTNYLSKVRTGLIVSIFNIGCAIGGIILSKLGDMYGRKVGLIVVVVIYIIGIIIQIASINKWYQYFIGRIISGLGVGGIAVLSPMLISEVSPKHLRGTLVSCYQLMITAGIFLGYCTNFGTKNYSNSVQWRVPLGLCFAWALFMIGGMTFVPESPRYLAEVGKIEEAKRSIAVSNKVAVDDPSVLAEVEAVLAGVEAEKLAGNASWGELFSSKTKVLQRLIMGAMIQSLQQLTGDNYFFYYGTTIFKAVGLSDSFETSIVLGIVNFASTFVGIYVVERYGRRTCLLWGAASMTA…
>HXT6_scer, YDR343C, Saccharomyces cerevisiae, SGDID:S000002751 Chr IV from 11613201159608 Genome Release 6421 reverse complement Verified ORF Highaffinity glucose transporter member of the major facilitator superfamily nearly idn
MSQDAAIAEQTPVEHLSAVDSASHSVLSTPSNKAERDEIKAYGEGEEHEPVVEIPKRPASAYVTVSIMCIMIAFGGFVFGWDTGTISGFINQTDFIRRFGMKHKDGTNYLSKVRTGLIVSIFNIGCAIGGIILSKLGDMYGRKVGLIVVVVIYIIGIIIQIASINKWYQYFIGRIISGLGVGGIAVLSPMLISEVSPKHLRGTLVSCYQLMITAGIFLGYCTNFGTKNYSNSVQWRVPLGLCFAWALFMIGGMTFVPESPRYLAEVGKIEEAKRSIAVSNKVAVDDPSVLAEVEAVLAGVEAEKLAGNASWGELFSSKTKVLQRLIMGAMIQSLQQLTGDNYFFYYGTTIFKAVGLSDSFETSIVLGIVNFASTFVGIYVVERYGRRTCLLWGAASMTA…
>HXT3_scer, YDR345C, Saccharomyces cerevisiae, SGDID:S000002753 Chr IV from 11646601162957 Genome Release 6421 reverse complement Verified ORF Low affinity glucose transporter of the major facilitator superfamily expression is indn
MNSTPDLISPQKSSENSNADLPSNSSQVMNMPEEKGVQDDFQAEADQVLTNPNTGKGAYVTVSICCVMVAFGGFVFGWDTGTISGFVAQTDFLRRFGMKHKDGSYYLSKVRTGLIVSIFNIGCAIGGIILAKLGDMYGRKMGLIVVVVIYIIGIIIQIASINKWYQYFIGRIISGLGVGGIAVLSPMLISEVAPKEMRGTLVSCYQLMITLGIFLGYCTNFGTKNYSNSVQWRVPLGLCFAWALFMIGGMTFVPESPRYLVEAGQIDEARASLSKVNKVAPDHPFIQQELEVIEASVEEARAAGSASWGELFTGKPAMFKRTMMGIMIQSLQQLTGDNYFFYYGTTVFNAVGMSDSFETSIVFGVVNFFSTCCSLYTVDRFGRRNCLLYGAIGMVCCYV…
>HXT13_scer, YEL069C, Saccharomyces cerevisiae, SGDID:S000000795 Chr V from 2323121537 Genome Release 6421 reverse complement Verified ORF Hexose transporter induced in the presence of nonfermentable carbon sources induced by lown
MSSAQSSIDSDGDVRDADIHVAPPVEKEWSDGFDDNEVINGDNVEPPKRGLIGYLVIYLLCYPISFGGFLPGWDSGITAGFINMDNFKMNFGSYKHSTGEYYLSNVRMGLLVAMFSIGCAIGGLIFARLADTLGRRLAIVIVVLVYMVGAIIQISSNHKWYQYFVGKIIYGLGAGGCSVLCPMLLSEIAPTDLRGGLVSLYQLNMTFGIFLGYCSVYGTRKYDNTAQWRVPLGLCFLWALIIIIGMLLVPESPRYLIECERHEEARASIAKINKVSPEDPWVLKQADEINAGVLAQRELGEASWKELFSVKTKVLQRLITGILVQTFLQLTGENYFFFYGTTIFKSVGLTDGFETSIVLGTVNFFSTIIAVMVVDKIGRRKCLLFGAAGMMACMVIFAS…
>HXT4_scer, YHR092C, Saccharomyces cerevisiae, SGDID:S000001134 Chr VIII from 288811287081 Genome Release 6421 reverse complement Verified ORF Highaffinity glucose transporter member of the major facilitator superfamily expression
MSEEAAYQEDTAVQNTPADALSPVESDSNSALSTPSNKAERDDMKDFDENHEESNNYVEIPKKPASAYVTVSICCLMVAFGGFVFGWDTGTISGFVAQTDFIRRFGMKHHDGTYYLSKVRTGLIVSIFNIGCAIGGIILAKLGDMYGRKMGLIVVVVIYIIGIIIQIASINKWYQYFIGRIISGLGVGGIAVLSPMLISEVSPKHIRGTLVSCYQLMITLGIFLGYCTNYGTKTYTNSVQWRVPLGLGFAWALFMIGGMTFVPESPRYLVEVGKIEEAKRSIALSNKVSADDPAVMAEVEVVQATVEAEKLAGNASWGEIFSTKTKVFQRLIMGAMIQSLQQLTGDNYFFYYGTTVFTAVGLEDSFETSIVLGIVNFASTFVGIFLVERYGRRRCLLWG…
>HXT1_scer, YHR094C, Saccharomyces cerevisiae, SGDID:S000001136 Chr VIII from 292625290913 Genome Release 6421 reverse complement Verified ORF Lowaffinity glucose transporter of the major facilitator superfamily expression is indn
MNSTPDLISPQKSNSSNSYELESGRSKAMNTPEGKNESFHDNLSESQVQPAVAPPNTGKGVYVTVSICCVMVAFGGFIFGWDTGTISGFVAQTDFLRRFGMKHHDGSHYLSKVRTGLIVSIFNIGCAIGGIVLAKLGDMYGRRIGLIVVVVIYTIGIIIQIASINKWYQYFIGRIISGLGVGGITVLSPMLISEVAPSEMRGTLVSCYQVMITLGIFLGYCTNFGTKNYSNSVQWRVPLGLCFAWALFMIGGMMFVPESPRYLVEAGRIDEARASLAKVNKCPPDHPYIQYELETIEASVEEMRAAGTASWGELFTGKPAMFQRTMMGIMIQSLQQLTGDNYFFYYGTIVFQAVGLSDSFETSIVFGVVNFFSTCCSLYTVDRFGRRNCLMWGAVGMVC…
>HXT5_scer, YHR096C, Saccharomyces cerevisiae, SGDID:S000001138 Chr VIII from 296447294669 Genome Release 6421 reverse complement Verified ORF Hexose transporter with moderate affinity for glucose induced in the presence of nonfen
MSELENAHQGPLEGSATVSTNSNSYNEKSGNSTAPGTAGYNDNLAQAKPVSSYISHEGPPKDELEELQKEVDKQLEKKSKSDLLFVSVCCLMVAFGGFVFGWDTGTISGFVRQTDFIRRFGSTRANGTTYLSDVRTGLMVSIFNIGCAIGGIVLSKLGDMYGRKIGLMTVVVIYSIGIIIQIASIDKWYQYFIGRIISGLGVGGITVLAPMLISEVSPKQLRGTLVSCYQLMITFGIFLGYCTNFGTKNYSNSVQWRVPLGLCFAWSIFMIVGMTFVPESPRYLVEVGKIEEAKRSLARANKTTEDSPLVTLEMENYQSSIEAERLAGSASWGELVTGKPQMFRRTLMGMMIQSLQQLTGDNYFFYYGTTIFQAVGLEDSFETAIVLGVVNFVSTFFSL…
>MPH3_scer, YJR160C, Saccharomyces cerevisiae, SGDID:S000003921 Chr X from 739816738008 Genome Release 6421 reverse complement Verified ORF Alphaglucoside permease transports maltose maltotriose alphamethylglucoside and turanosen
MKNLSFLINRRKENTSDSNVYPGKAKSHEPSWIEMDDQTKKDGLDIVHVEFSPDTRAPSDSNKVITEIFDATEDAKEADESERGMPLATALNTYPKAAAWSLLVSTTLIMEGYDTAILGAFYALPIFQRKFGSQNDKTGEWEISASWQIGLTLCYMAGEIVGLQLTGPSVDLVGNRYTLIIALFFLAAFTFILYFCNSLGMIAVGQALCGMPWGCFQCLTVSYASEICPLALRYYLTTYSNLCWLFGQLFAAGIMKNSQKKYADSELGYKLPFALQWILPVPLALGIFFAPESPWWLVKKGRFDEARRSLRRTLSGKGPEKEILVTLEVDKIKVTIDKEKRLTSKEGSYSDCFEDKINRRRTRITCLCWAGQATCGSILIGYSTYFYEKAGVSTEMSFT…
>HXT2_scer, YMR011W, Saccharomyces cerevisiae, SGDID:S000004613 Chr XIII from 288079289704 Genome Release 6421 Verified ORF Highaffinity glucose transporter of the major facilitator superfamily expression is induced by low levelse
MSEFATSRVESGSQQTSIHSTPIVQKLETDESPIQTKSEYTNAELPAKPIAAYWTVICLCLMIAFGGFVFGWDTGTISGFVNQTDFKRRFGQMKSDGTYYLSDVRTGLIVGIFNIGCAFGGLTLGRLGDMYGRRIGLMCVVLVYIVGIVIQIASSDKWYQYFIGRIISGMGVGGIAVLSPTLISETAPKHIRGTCVSFYQLMITLGIFLGYCTNYGTKDYSNSVQWRVPLGLNFAFAIFMIAGMLMVPESPRFLVEKGRYEDAKRSLAKSNKVTIEDPSIVAEMDTIMANVETERLAGNASWGELFSNKGAILPRVIMGIMIQSLQQLTGNNYFFYYGTTIFNAVGMKDSFQTSIVLGIVNFASTFVALYTVDKFGRRKCLLGGSASMAICFVIFSTVG…
>NCU00821_ncra, An25, xylose specific transporters from Neurospora crassa, NCU00821 (Jing Du et al. 2010; Meng Wang et al. 2015)
MAPPKFLGLSGRPLSLAVSTVATTGFLLFGYDQGVMSGIITAPAFNNFFTPTKDNSTMQGLITAIYEIGCLIGAMFVLWTGDLLGRRRNIMVGAFIMALGVIIQVTCQAGSNPFAQLFVGRVVMGIGNGMNTSTIPTYQAECSKTSNRGLLICIEGGVIAFGTLIAYWIDYGASYGPDDLVWRFPIAFQLLFAIFICVPMFYLPESPRWLLSHGRTQEADKVIAALRGYEIDGPETIQERNLIVDSLRASGGFGQKSTPFKALFTGGKTQHFRRLLLGSSSQFMQQVGGCNAVIYYFPILFQDSIGESHNMSMLLGGINMIVYSIFATVSWFAIERVGRRRLFLIGTVGQMLSMVIVFACLIPDDPMKARGAAVGLFTYIAFFGATWLPLPWLYPAEVN…
>Xyp29_psti,xylose specific transporters from Pichia stipitis (Jing Du et al. 2010)
MSSVEKSAETASYTSQVSASGSAKTNSYLGLRGHKLNFAVSCFAGVGFLLFGYDQGVMGSLLTLPSFENTFPAMKASNNATLQGAVIALYEIGCMSSSLATIYLGDRLGRLKIMFIGCVIVCIGAALQASAFTIAHLTVARIITGLGTGFITSTVPVYQSECSPAKKRGQLIMMEGSLIALGIAISYWIDFGFYFLRNDGLHSSASWRAPIALQCVFAVLLISTVFFFPESPRWLLNKGRTEEAREVFSALYDLPADSEKISIQIEEIQAAIDLERQAGEGFVLKELFTQGPARNLQRVALSCWSQIMQQITGINIITYYAGTIFESYIGMSPFMSRILAALNGTEYFLVSLIAFYTVERLGRRFLLFWGAIAMALVMAGLTVTVKLAGEGNTHAGVGA…
>stp1_tree,glucose sugar transport from Trichoderma reesei (Weixin Zhang et al. 2015)
MSLQTGAAADQPPKPPNIPPPTSTRLPSNIPLRTLPSRADGDRDRDAFDSQSASLLSARGYGAPHHRPSSESETSSWTDTGDIGDQYADDNDPVRIQLPADIEDELLASVHRRQSKPLYKQHKKVRIHDPSPHRRSHSFSPSPFVDKEAIDIPDARPRPPTRAERCIGSIMAGSSGSIHGLTGKALLYFTSIFVSLGVFLFGYDQGVMSGIITGPYFIDYFNHPSKAEVGTMVAILEIGAFISSLIVGRVGDIIGRRRTILYGSCIFFVGGALQTLATSMAMMMLGRIIAGFGVGMLSTIVPVYQSEISPPHNRGKLACIEFSGNIIGYTTSVWVDYGCGYIESNLSWRIPLMMQCIMGALLALGSLIIVESPRWLLDNDHDEEGMVVIANLYGAGDIH…
>AN1797_anid,glucose transporter from Aspergillus nidulans (Thaila Fernanda dos Reis et al. 2013)
MGFMLRKPDDAAGSAAPAILIGLFVAFGGVLYGYDTGTISGILAMKYWRRQFSTGYVNPNDHIPDVTSSQSSMIVSLLSAGTFFGALTAAPVADYFGRRIAMILDCFVFCFGVVLQTAATAIPLFVAGRFFAGFGVGLLSATVPLYQSETAPKWIRGTIVGAYQLAITIGLLLAAIVNNSTKDRNDTGCYRIPVAVQFAWAIILVVGMIILPETPRFLIKQDNHEAAIKSLARLRRLDINDLAVVEELEEIKANHEYELSVGKASYLEILRGSIGKRLATGCAVQALQQLAGVNFIFYYGTTFFQHSGINNSFVITLITNIVNVVSTLPGLWMVEKWGRRPLLLFGAVGMCVSQFIVAIVGTTTDSGVANKVLIAFVCVYIFFFASSWGPVAWVVTGEL…
>AN10891_anid,glucose transporter from Aspergillus nidulans(Thaila Fernanda dos Reis et al. 2013)
MGILFKKPEGTEGKAWPAILISGFVAFGGILFGGILAMPYWAQTFSTGYRDSTGQLNVTSSQSSAIVSILSAGTFFGALGAAPVGDIIGRRWGLIASNGVFVLGVVLQTIATSIPPFLAGRFFAGLGVGLISALVPLYQSETAPKWIRGFIVGSYQFSITIGLLLASVLNNATHHRNDSGSYRIPIAVQFAWSIILVGGMLILPETPRYLIKRDDTKAAALSLSKLRRLPQDHESIRQELSEIQANHQFEVSLGKSGYAECFRGSLLKRLLTGCGLQALQQLTGINFIFYYGTQFFKNSGFKNEFVITLITNCVNVGSTIPGLYAIDKWGRRPVLLTGAIGMAVSQLLVAVLGTTTTGQDAQGNIIVHNAAAQKAAIAFICLYIFFFAASWGPIAWVVT…
>Gtt1_thar,high affinity Glucose transporter from Trichoderma harzianum (Jesus Delgado Jarana et al. 2003)
MAIGNIYVIAGVSVVGGALFGFDISSVSAQLAEQSYLCYFNQDENPPTTADGKCGGPRSLVQGGITASMAAGSWLGALISGPLSDRLGRKYSIMVGCIIWVIGSTLSCASQNIGMLIVARIINGISVGIESAQVPVYIAEISPPSKRGRFIGMQQWAITWGILIMYYISYGCSFIGEDNPVSYNTAAWRIPWGLQMIPAFFLFFMMMPLPESPRWLARKDRWEDCRAVLTLVHGKGDPNHPFVAYELQDIKDMCEFERQHADVTYLDLFKPRMINRTFIGLFTQIWSQLTGMNVMMYYIANIFSMAGYSGNANLLASSIQYIINVLMTIPALLWVDKWGRRPTLLIGSVLMALWMYANAGILATYGEVVPGGIDHVAAQSMRVTGAPAKGLIACTYRFV…
>LAT1_amon,arabinose transporter from Ambrosiozyma monospora (Ritva Verho et al. 2011)
MRLPKVYNPYVSAIIATIGGSLFGFDVSSISAIIGTDQYLKYFGSPDSTLQGGITAAMSGGSLVGSLVSGLLCDRLGRKTTIMSSCVFWMVGSIICCASQNVAMLIVGRVFNGLCVGFTSSQVPVYISEISRKDIRGKMVGCQQWSIEWGILIMYYIGYGCSFIKSNASFRIPWGLQMIPAVLLVILLPICPESPRWLASKGRWDECHEILAKIHAGGDKEDPTVLAEMLEIREVVEMEKSQTTSYLTLFNKKNWYRSHVGIFSQVWQQLVGGNVMMYYVVYVFQMAGLTGSVNLISSSIQYVIFLVFTFPVIFFIDHTGRRWLMIVGSIGMGTCIWIVGGLLKTYGEYAQSVGGNENIHVTLEHEYGASRAVLVFSYLFTMFYALTWAPTAWIYAPET…
>LAT2_amon,arabinose transporter from Ambrosiozyma monospora (Ritva Verho et al. 2011)
MGQFIEKFRDWTLPQHLLVENYLHGKKLTHSVVALSALAIFFFGYDQGMMSGVNNSPDYVKIMKFGYWDEDANVTVTDSTKQGGIVSIYYFGTLCGCLFGGWYSDMFGRIKSIALGALIAIVGAALQGSAKSVAWMCGARFLNGIGTGILNAVVPVYSSETAEATSRGAYICLEFTLNILGVVIAYWLEFGLSYLGLMNSFRWRFPIFFQIIPLFFLFLLCWSFPESPRYLVKIGHHDRALALLKKMRGEERGAEEFNEIVATFEYEKDSALSTNYVRIFFDWYKGTPEAVAKAKKLHVGRRVQMVIWFQILQEWCGIAGITVYQTDIFQQAGYSAKKSQWIAGINNIFYCLSTLVAVFTIDRWGRRFVTFWGCTGMGIAMFLAGGLSKAQQLHLDNKA…
>MstG_anig, high affinity glucose transporters from Aspergillus niger, jgi|Aspni7|1142882 (J.Sloothaak et al, 2015)
MGVETSADHGENISPAVAPQQHSSQESFQKPLGGVDTPVPRVTLRAFIMAVFVSMGGLLFGYDTGQISGFEQESDYLRRYGMQNAKGEWYLSDVRSGLLTSLLSIGTLVGALVAAPIANKVGRKWSITIWCVILMVGLIVQISAPSGNWVQMVMGRWTTGLGVGACSLLVPMYQGESAPRHVRGAMVSCYQLFVTFGIFLAYLINLGTNTLEGTAQWRITLGLTFLFAIVLGGGMAFFPESPRFDFRHGRVDRARATMAKLYGVPENHQVILQELDEIQNQLEAETGSEKWYEFLTAPRMFYRICLGMGLQTLQQLTGSNYFFYYGTTIFKGAGLSNSFVTQCILGAVNFACTFGGLYTVENFGRRKSLIFGALWMFVCFMIFASIGHFMLDVAEPENT…
>MstH_anig, high affinity glucose transporters from Aspergillus niger, jgi|Aspni7|1143598 (J.Sloothaak et al. 2015)
MGFLLKRPDDAVGSAAPAIMIGLFVSFGGILFGYDTGTISGILAMKFWRKMFSTGYINPADDYPDVTSSQSSMIVSLLSAGTFFGALASAPVADYFGRRIAMIIESFVFCFGVILQTAATSIPLFVAGRFFAGFGVGLLSATIPLYQSETAPKWIRGTIVGAYQLAITIGLLLASVVNNATKDRMDTGCYRIPVAVQFAWAIILVVGMSVLPETPRFLIKKDRHEAAAKALARLRRMNVDDQAVVDELVEIRASHEYEMSVGKASFREIVTGSLGKRLATGCAVQALQQLAGVNFIFYYGTTFFQRSGIQNSFTITLITNIVNVVSTFPGLYMVEKWGRRPLLLFGAVGMCVCQLIVAIVGMVASSDVANKVLIAFVCIYIFFFASSWGPVAWVVTGEL…
>MstA_anid, AN8737, high affinity glucose transporter from Aspergillus nidulans (Josep v.forment et al. 2014)
MADAVIAGQRVEAPVTWKAYLMCVFAAFGGIFFGYDSGYINGVMGMDYFIQEFTGKVKSETPAAQFVISSSNKSLITSILSAGTFFGAIIAGDLADWYGRRITIINGCGVFMAGVAFQIASTTVPMLVVGRLIAGVGVGFVSAIIILYMSEISPRRFRGAIVSGYQFCITIGLMLASCVNYGTENRNDSGSYRIPIALQLLWAIILGIGLFVLPESPRYYVRKNNLAEAAKTLARVRGQPPESEYITQELAEIVANNEYEMQVIPQGGYFATWLNCFRGGLRSPNSNLRRVILGTSLQMMQQWTGVNFVFYFGTTFFQNLGTIDDPFLISMITTIVNVFSTPISFYTMEKLGRRPLLLWGALGMVVCQFIVAIAGTVDGDNSKTVSAQISFICIYIFFF…
>MstC_anid, AN6669, high affinity glucose transporter from Aspergillus nidulans (Josep v.forment et al. 2014)
MADGVVAGTRVEAPVTWKTYLMCAFAAFGGIFFGYDSGYINGVMAMDYFIHEFSGKVKAEYEAADNLSGYVISSSNKSLITSILSAGTFFGAIIAGDLADWFGRRTTIISGCGIFMVGVALQTASTTVALLVVGRLIAGFGVGFVSAILILYMSEIAPRKVRGAIVSGYQFCVTVGLMLASCVDYGTENRTDSGSYRIPIGLQLLWAIILAVGLFLLPESPRYYVRKGDVSSAAKVLARVRDQDVESDYVKEELAEIVANNEYEMSLIPQGGYFATWFNCFRGSIWSPNSNLRRTILGTSLQMMQQWTGVNFVFYFGTTFFTNLGTISDPFLISMITTIVNVFSTPISFYTMEKIGRRPLLLWGALGMVICQFIVAIAGVVDGSNNKTVSAQIAFICIY…
>HGT1_kmar, pentose transporter, tr|W0T3I1|W0T3I1_KLUMA , Kluyveromyces marxianus DMKU31042 literature from Eric P. Knoshaug suggested it as arabinose and xylose transpor, https://www.ncbi.nlm.nih.gov/pubmed/26129747
MTLKDKLLLRNIEFKGTFYAKFPQIHNIYAIGVISCISGLMFGFDISSMSSMIGTETYKKYFDHPKSITQGGITASMSGGSFLGSLLSPAISDTFGRKVSLHICAVLWIVGCILQSAAQDQPMLIAGRVIAGLGIGFGSGSAPIYCSEISPPKVRGLITGLFQFSITVGIMILFYVGYGCHFLSGNLSFRLTWGLQVIPGFVLLVGVLFLPESPRWLANHDRWEETESIVAKVVAKGNVDDEEVKFQLEEIKEQVILDAAAKNFSFKDLLRPKTRKKLFVGVCAQMWQQLCGMNVMMYYIVYVFNMAGYTGNTNLVASSIQYVLNVLMTFPALFLIDKVGRRPVLIVGGIFMFTWLFAVAGLLASYSVPAPNGVNGDDTVTIRIPDKHKSAAKGVIACS…
>mstE_anid,low affinity glucose transporter from Aspergillus nidulans (Josep v.forment et al. 2005)
MGVDIKGLFKPKAEQQEHSQATTPSRTDSIAEKDNGIIDDSPVKYLTWRSFILGIVVSMGGFIFGYSTGQISGFTTMADFKKRFAERQANGEYVFSNVRNGLIVGLLCIGTMIGALVAAPIADRIGRKLSMSFWSIIHIVGIIIQIATDSNWVQIAMGRWVAGLGVGALSSVVPMYQSEAAPRQVRGAMISAFQLFVAFGIFISYIINYGTESIQSTASWRITMGIGFAWPLILGLGALFLPESPRYAYRLGRIDEARKVMAKLYGVEVNHRVVVQEMKDMKDKLEEERAAGVAPWHEVVTGPRMLYRTLLGIALQSLQQLSGANFIFYYGNSIFTSTGLNNSYVTQIILGAVNFGMTLPGLYIVEHFGRRASLMVGGAWMAICFYIWASVGNSVLDLD…
>cltA_anid,AN8347, cellobiose transporter from Aspergillus nidulans (Thaila Fernanda dos Reis et al 2016)
MGKDTFTLAGREWPKVNWWKMKGMRSVYLTLGAAMVTSATNGYDGSLMNGLEALDDWKRSYNHPEGATLGLLAASMSIGSILAIPVVPYVADLFGRRFGVVLGCMIMIGGVAMVSIGYKIALFVVGRIILGFGLGIAQECSPLLVTELVHPQHRAIYSTIYNSLWYVGSLIGACVALGTNNIKGNDWSWRVPCLLQGVPSVCQLIFIWFVPESPRWLISKGKSEKAKKILAYVHAQGDEDDELVNVEFDEIQQTIALEKQLEGSGWSELWSTPGNRHRSIILISIGFFSQWSGNGIVSYFLPKVLELIGITDSHKVLTINSVLNAVNVVSATGICFFVDKLGRRKLFLTSVTCMLLCFISTTIALARFPHGPGGADDHAGNAVIVFIFLYYISYNIGFS…
>MalP_aory, maltose transporter from Aspergillus oryzae (Tetsuya Hiramoto et al. 2015)
MCLHFPRNRPLHPLLLQLGLLHTAPKMTPEKAAMSEHIENDNPARHDDIDLPNSSEAHTAIAKEREMTLWQALRLYPKAVAWSLLFSCAIIMEGYDVVLIGSFLAFPAFNEKYGGLMSDGTYGLEARWQAGVNNAMACGQIIGLFLNGLVSERLGYRKTLMACLAATVGFVFILFFAPNIQTLVVGELFMGIPLGVYQTLVVTYASEVCPVALRAYLTTYVNLCWVLGQLLASGVLKGLAERTDQWAYRIPFALQWIWPIPIFIGVFLAPESPWWLVRQDRREDAVKALKRLTSANADFNAEETVAMIVYTDALERRAETGTSYLDCFKKSDLRRTEISCCAWAAQSLCGAGLMGYSTVFYQRAGLAVSQSFTMSLVQYALGVVGTFVSWTLMSYFGRR…
>Glt1_ncra, NCU01633, glucose low affinity transporter from Neurospora crassa(Jingen Li et al. 2014)
MGLFSKKSAAPQTQSQDEIDLAAEQKVTFRAVFLGVVASVGGFMFGYVSGQISGFFDMEDFGRRFGNYQDADGWVFSAYRQGAIVALLPAGALLGSLVAGRIADTLGRRIAISASALFSCIGTIIEIASTTHWAQFAVGRLITGIGIGALSVVVPMYQSESAPAILRGILVSCYQLFITLGIWTAEMINYGTHDLSNSASWRIPNGISFLWALVLGGGILFLPESPRYAYRVGREDEARNTIARLAGLEPSARSVNMQIDEIRMKLEEEKAGADTKWYEIFGPALLRRTLIGIILQSGQQLTGANFFFYYGTTIFKATGLSDSYVTQIILGSVNAGCTVAGLWVVKNVGRRKALIGGALWMTMCFLVYSFVGRFVLDPVNPASTPQAGNVLIVFSCFFI…
>hgt2_ncra, NCU04963, High affinity glucose transporter from Neurospora crassa (Bang Wang et al. 2017)
MGLSLKKPEGVPGKSWPAIVIGLFVAFGGVLFGYDTGTIGGILAMPYWQDLFSTGYRNPEHHLDVTASQSATIVSILSAGTFFGALGAAPLADWAGRRLGLILSSFVFIFGVILQTAAVSIPLFLAGRFFAGLGVGLISATIPLYQSETAPKWIRGVIVGSYQLAITIGLLLASIVNNATHNMQNTGCYRIPIAVQFAWAIILIVGMIILPETPRFHIKRDNLPAATRSLAILRRLEQNHPAIIEELSEIQANHEFEKSLGKATYLDCLKGNLLKRLLTGCFLQSLQQLTGINFIFYYGTQFFKNSGFSDSFLISLITNLVNVVSTLPGLYAIDKWGRRPVLLWGAVGMCVCQFIVAILGTTTTSQDASGMIIVHNLAAQKAAIAFICFYIFFFAASWG…
>XAT1_ncra, NCU01132, pentose transporter from Neurospora crassa (Jingen Li et al 2014)
MKPFLGLRGQPLNLAVGAVAGCDFLLFGYDQGVMGGILTLPEFLGYFEQINPDAPGLTPHESSMRSTYQGISVASYNLGCFIGAIITIFIGNPWGRKKIILLGTSIMIVGAILQASATTLGHFIIGRIITGIGNGGNTSTVPTWQSETSKAHKRGKMVMIEGSLVTAGIMLSYWIDLGLSFAPGSVAWRFPLAFQIIFCILILIFIPFLPESPRWLVFKGRDAEAKEILAALNDVELDDPIVDTEFHFIHDTVVEMSKGSFKDLFTMDKDRNFHRTLLAYLNQVFQQISGINLITYYAAVIYSGLGMSDFLARLLAALNGTEYFIASWPAVFLVERVGRRKLMLFGAIGQAATMAILAGVNSRPDDKPYQIAGIVFLFVFNTVFAVGWLGMSWLYPAEI…
>XYT1_ncra, NCU05627, pentose transporter from Neurospora crassa (Jingen Li et al. 2014)
MVLGKKSIKINGADIGVEAILLGAVTAIGGFLFGYDTGQISGMLLFSDFKNRFGQITQPDGSKEFESIIQSLLVSLMSIGTLLGSLTSSYTATWWGRRKSLTFGVGLFIIGNIIQITAMHSWVHMMMGRFVAGLGVGTLSVGVPMFQSECSPREIRGAVVASYQLLITFGILIANIVNYGVREIQEQDASWRIVIGLGIFFSLPLGVGVLLVPESPRWLASKEDWEGARMSMARLRGLKHDPHNELVEDDMKEMREVLEKERTAAVGTWKECFIPNKNGVPKQVYRTFLGIGIHFLQQWTGVNYFFYYGATIFQSAGIKDPIQTQLILGAVNVFSTLFGLWVVERFGRRWPLFIGAIWQASWLAVFASMGTALEPDQNKASGIVMIVSAALFIASFACT…
>LAT_ncra, NCU02188, arabinose transporter from neurospora crassa (Jing Li et al. 2015)
MGLGLKLPTIYNVHLVAIIATLGGALFGFDISSMSAIVVTDQYLTYFNNPHDIIQGAIGSALAAGSVVGSAIAGPLSDKIGRRDSIFFACFFWLIGTSVQVACKNYGQLIAGRVLNGFTVGITSSQVPVYLAEIAKAEKRGSLVIIQQLAIEFGILIMYFIGYGCASIEGPASFRTAWGIQFIPCFFLMVGLPFLPRSPRWLAKVGRDQEAIAVLANIQADGNVDDPRVVAEWEEIVTVMNAEREAGKGWRKFVKNGMWKRTMAGMTVQAWQQLAGANVIVYYLTYIAQMAGLTGNVAMVTSGIQYAVFIIFTGVMWLFIDKTGRRTLLVYGALGMAFCHFVVGGVMGAHHDNVPDGVGGNANIVISVHKGAPANTVILFSYLLIVVYALTLAPVCWIY…
>LAT_mthe, MYCTH_95427, arabinose transporter from Myceliophthora thermophila (Jingen Li et al. 2015)
MKLPTIYNVQLVAIIATLGGMLFGFDISSMSAIVVTDQYIEYFNNPTGVIQGAIGSALAAGSVVGSAVAGPLSDWMGRRDSIMFACLFWLVGTAVQVATQNVGQLIAGRVLNGFTVGITSSQVPVYLAEIAKAEKRGSIVIIQQLAVEFGILIMYFIGYGCASIEGTGSFRTAWGTQFIPCVFLMLGLPFLPRSPRWLAKVGRDKEAIETLANIQADGNTQDSRVIAEWEEIQTVMQAEREAGRGWRKFLLNGMWKRTLAGMSVQAWQQLAGANVIVYYLTYIAQMAGLTGDVAMVTSGIQYAVFIVFTGIMWLFIDKTGRRTLLIWGALGMGFCHFVVGGVMGAHSTYHPEGVGNPPNGNIVIAVNKGAPANTVITFSYLLIVVYALTLAPVCWIYAA…
>xtrD_anid, AN0250, xylose transporter from Aspergillus nidulans (Anna Cristina Colabardini et al. 2014)
MGGAGDTSAALDAAAQIRKVNLKASSGLPGLIQNKKVFGVAMFACLGGLLYGYNQGVFSGVLVMHSFEEHMGDAVTNETKKGWLTSILELGAWLGALYSGVLCERFSRKYTILAHVCIFCIGVVIQLTAAAGSGSSSNILGGRFVTGMGVGSLSMSVPMYNAEIAPPEVRGSLVAMQQLAITFGIMVSFWINYGTNHIGGTGETQKDTAWLLPLALQLVPAVILGVGMIFMPFSPRWLVHHGREEEALKVLTSLRGLEADDPVLQLEFLEIKAQSVFEKRTEKERFPHLERSSLWSYLKLEAAGYKSLFTSWPMFKRVIVATVTMTFQQWTGVNAILYYAPTIFEQLGMSSNTTSLLATGVVGVAMFLATIPAVIWVDNVGRKPILLIGAIGMAACHFI…
>HGT-1_ncra, NCU10021, high affinty glucose transporter from Neurospora crassa (Xin Xie et al. 2004; Bang Wang et al. 2017)
MSSAHEKETAPTAAHIGLAHTQDVERIEAPVTWKAYLICAFASFGGIFFGYDSGYINGVLGSQIFIDAVEGTSPVRDALSESHQSLVVSILSCGTFFGALIAGDLADMIGRKWTVILGCLIYLIGCVIQMITGLGDALGAIVAGRLIAGIGVGFESAVVILYMSEICPRKVRGALVAGYQFCITIGLMLASCVVYATQDRPDTGAYRIPIAIQFIWALILAGGLMCLPDSPRYFVKKGNLAAATSSLSRLRGQDPNSEYIQVELAEIVANEEYERQLIPSTTWFGSWANCFKGSLWKANSNLRKTILGTSLQMMQQWTGVNFIFYYSTPFLKSTGAISNTFLISMVFTIINVFSTPISFWTVERFGRRTILFWGALGMLICQFLVAIIGVTVGFNKTHM…
>TrSTR1_tree, EGR46289, xylose transporter from Trichoderma reesei(ZhenBang Huang et al. 2015)
MGAHTDSGAAIYDAALHRRQALMGASGARALVKNFRVFSLAAFACIGGVLYGYNQGMFSGVLAMPSFKQHMGEYDPFDPNASQTKKGWLTAILELGAWFGTLFSGFMAETISRKYGIIVACCIFIIGVVVQACAIDAGPNAILGGRFVTGMGVGSLSMIVPIYNSEVAPPEVRGALVALQQFAICFGIMVSFWIDYGTNYIGGTELGKQSEAAWLVPVCLQIAPCLFLLVGMLFMPFSPRWLIHHNREDEAKRILSTLRGLPMDHELVELEFLEIKAQSLFEKRSIAEQFPHLREQTAWNNFKLQFVAIKSLFQKKSMLKRCAVAGITMFFQQWTGINAVLYYAPTIFQQLGQTDNTVSLLATGVVGIVMFVATAPAVLWIDRIGRKPVLITGAIGMAT…
>LacpA_anid, AN3199, lactose transporter induced by lactose and galactose from Aspergillus nidulans (Erzsebet fekete et al. 2012)
MADEKTVQPSAEQEAVGEAEEVRVAHDALNAKYSPLTWSMFRLYLCLIIPYLCGTLNGYDGSLMGGLNAMETYLDFFNMETSGSSTGIVFALYNIGSIPAVFFTGPVNDYWGRRCGMFVGALIIVIGTCIQSPSVNRGMFLAGRFILGFGVSFCCVSAPCYVSEMAHPAWRGTITGLYNCTWYIGSILASWVVYGCSQLDNANSFRIPIWCQLISSALVVLGVWFIPESPRWLMAQDRAEDAAKILTRYHGENDPDHPLVHLQLKEMQQSIATDASDKKWWDYRELYTGHSARRRLICVLGMACFGQISGNSVTSYYLPVMLENAGIVSESRKLLFNGIYPPLSLIGAVVGARMTDTIGRRPLLIYSLLFCSVAFAIITGTSKLATDDPTNTAAANTTI…
>LacpB/cltB_anid,AN2814, lactose and cellobiose transporter from Aspergillus nidulans (Erzsebet fekete et al. 2016, Thaila Fernanda dos Reis et al 2016)
MGEINEEKHDISVTEGAKVATMHGMTAEKPGATTKSVFNAELFAAINETKIERWSKTSIHLYCTFCIFVSFCCACANGYDGSLMGAVFAMDHYQATFNTGMTGQKVSVVTSLYTVGSMVATPFSAVISDNFGRRKCMFVGGWVIIIGSIVIATASTLAHFIVGRFILGFGIQIMVVSAPAYAAEISPPHWRGRAVGLYNCGWFGGSIPAACVTYGCNYIDSNWSWRVPFLLQCFASVIVIISVWFIPESPRWLIAHGKEEEAIAILAKYHGNGDPNARLVRLEADEMREGIRQDGIDKRWWDYRPFLLSHNGRWRFAQVIMISIFGQWSGNGLGYFNPAIYEALGYTSSSMQLLLNLVNSIVGAIGALTAVYYCDRMPRRTVLVWGTLGCAICMAVNAG…
>hxtA_anid, AN6923,high affinity glucose transporter from Aspergillus nidulans (Huijun Wei et al. 2004)
MPFGSLVGALASSFLADKYSRVTAIQFSSTLWIIGSVFQCAANGIPLLVVGRVIAGLCVGIASAMVPVYIAEVSPKHIRGRMISLQQWAITWGILIQYFIQYGASNVDGGPDNETQSTAAFRIPWGIQIVPGVIYFVGLFLYPKSPRWLASKDRWDECMHVLARLHGNGDMNHPLVLAQYKEIQDALALEREQASTSYQELIKPRIAKRVFLGMSLQMWSQLSGMNVMMYYIVYIMQSTGAGSPLLTASIQYILNTALTLPAILWLDRFGRRPAILIGFTMQAIFLYIEGGLQAGYGRSTRPSDDLNAISWTVADHPGVGKAIIAMSYLFVCSFATTIGPTSWTYPAEIYPAKVRAKAVSLATASNWTWNCLLALFVPPLLWNINWKMYMIFAAFNTVA…
>GalA_bcin, Bcin07g03780.1, D-galacturonic acid transporter from Botrytis cinerea (Lisha Zhang et al. 2014)
MPSAFFKNYRVYFLTAVAYMGSLLFGYDTGVMGSVLALKSFREDFGLPPDSTGFGGSKNAQVASNVVSLLTAGCFFGSIAAAFCSDRFGRKLSLMGFSFIFLVGAAVQTSSSHSIGQIYAGRVIAGLGVGGMSSITPVFVTENAPPAIRGRITGMFQEFLVLGSTFAYWLNYGVALHIPQSTKQWRIPVAIQLIPGGFLLIGLFFLKESPRWLAKQGRYEEATASMAWTRCTTSEDEEIMQEIAEIRASIEEELAATEGLTWKECIAPANRFRFFSAFCLMFWQQFSGTNSIGYYAPQIFQTIGISAANTALFATGIYGTVKVVTTGIFLLTGIDTLGRRKSLIFGAAWMMAMMFILSAVLVTHPPDTKATSVAPASIAMVVMIYLFVIGYSASWGPIP…
>Frt1_bcin, Q5XTQ5, Fructose transporter 1 from Botrytis cinerea(Doehlemann G et al. 2005)
MSDFPTKEVVNHEDVSSSHYDTQAKMSEEDVSDVGNEKGAAQARPSHIGRKVSEWEALQIAAAGDMETIDNEVQDLEAEVTSRGKSRSDIFQLSFKDPRHYTWLLVAFASMGGLLSGIDQSLISGANLYMPSSLGLNTKQVSLVSSGVPLGAVGGALMLGPLNEAVGRKQAIVWSLFLYTVGAALEAGAVNFGMMMAGRVILGLGVGLEGGTVPVYVAESVAPKYRGNLVSLYQFMIALGEVLGYVVAAIFVGVKSGGWRYMLGSSLVFSTIMLVGILFMPESPRFLMHKGRTADAWGVWKRIRGTDEAARKEFFVMKHSVDSEREMEGARKRFAWLDFITVPRARRAIVYANVMIFLGQFTGINAIQYYMATLMQQVGFNDKEAVFMSLVGGGALLIG…
>Srt1_umay, sucrose transporter from Ustilago maydis (Ramon Wahl et al. 2010)
MASSSPIRESVSVTPSISSTQAKPKVWSISVFVTVITIALSGATYGLENSLMSPLAAMPEFVKKYQGLNRETRNYTFTARHQSMIFSIPLTGTIAGALVSPYLQNRLGRKWSLCAAYMFSIPSTQLQLWAPNLAAFILGRVMNGLAYGCALSIGPLYLADVVPTSIRGGAVASSNLLTILANLMAAICCWATEGHYSGARKYKIPLAVQAGLPFLLLLPTPFLPESPVWCVQKGRIGEARMALQRVRPVSDREIEDELQEIVRAEQERRTLAKDTKFTDIFSRKHLLRTVVAGSFFSLNQISGIILSTTYATVFLTQLGLGDPFVLTVYAYICQVVGAALAIVALEKVGRRSLALPGFVILTIIDFAAGVLAFYTSNPNVAKAISALAMVFNFVWTLCF…
>hxt1_umay, UMAG_050235382, hexose transporter from Ustilago maydis (Schuler D et al, 2015)
MAGGAVADVGYTSTGPVARPVNVRQSLPAILVAAASAFGGVLFGYDTGTISGLLVMKNFKETFGQLLPDGKVDLTTNDTSLVVSILSAGTFVGALAGAPLSDILGRRWGMQVALFVFTIGVVMQMATTNLDVFIGGRVVAGLGVGILSTIVPMYQSETAPRWIRGAVVSGYQWAITIGLLCASLATYGTKNHDNSGAWRIPVGIQLAFAIILCIFFTILPESPRWLVKKGNHERASKSLARLNSTDVDDPIVRSELSVIQTNLDIELTHSTGSYLDCFKTNDRKYLLRSLTGIFIQAFQQLTGINFIFYFGTKFFETALPGSDPFIFSVISNVVNVVSTIPGMYMMERLGRRKLLIWGAVWMCLCELIVAVVGTAVPKENTSGGKTAVAFVCIYIAGFA…
>STL1_scer,Glycerol transporter from Saccharomyces cerevisiae, YDR536W, sp|P39932|
MKDLKLSNFKGKFISRTSHWGLTGKKLRYFITIASMTGFSLFGYDQGLMASLITGKQFNYEFPATKENGDHDRHATVVQGATTSCYELGCFAGSLFVMFCGERIGRKPLILMGSVITIIGAVISTCAFRGYWALGQFIIGRVVTGVGTGLNTSTIPVWQSEMSKAENRGLLVNLEGSTIAFGTMIAYWIDFGLSYTNSSVQWRFPVSMQIVFALFLLAFMIKLPESPRWLISQSRTEEARYLVGTLDDADPNDEEVITEVAMLHDAVNRTKHEKHSLSSLFSRGRSQNLQRALIAASTQFFQQFTGCNAAIYYSTVLFNKTIKLDYRLSMIIGGVFATIYALSTIGSFFLIEKLGRRKLFLLGATGQAVSFTITFACLVKENKENARGAAVGLFLFITF…
>ITR2_scer, Myoinositol transporter from Saccharomyces cerevisiae, YOL103W, SGDID:S000005463
MKNSTAASSRWTKSRLSHFFPSYTNSSGMGAASTDQSSTQGEELHHRKHCEEDNDGQKPKKSPVSTSTMQIKSRQDEDEDDGRIVIKPVNDEDDTSVIITFNQSISPFIITLTFVASISGFMFGYDTGYISSALISINRDLDNKVLTYGEKELITAATSLGALITSVGAGTAADVFGRRPCLMFSNLMFLIGAILQITAHKFWQMAAGRLIMGFGVGIGSLISPLFISEIAPKMIRGRLTVINSLWLTGGQLIAYGCGAGLNHVKNGWRILVGLSLIPTVLQFSFFCFLPDTPRYYVMKGDLKRAKMVLKRSYVNTEDEIIDQKVEELSSLNQSIPGKNPITKFWNMVKELHTVPSNFRALIIGCGLQAIQQFTGWNSLMYFSGTIFETVGFKNSSAVS…
>ITR1_scer, Myoinositol transporte from Saccharomyces cerevisiaer, YDR497C SGDID:S000002905
MGIHIPYLTSKTSQSNVGDAVGNADSVEFNSEHDSPSKRGKITLESHEIQRAPASDDEDRIQIKPVNDEDDTSVMITFNQSLSPFIITLTFVASISGFMFGYDTGYISSALISIGTDLDHKVLTYGEKEIVTAATSLGALITSIFAGTAADIFGRKRCLMGSNLMFVIGAILQVSAHTFWQMAVGRLIMGFGVGIGSLIAPLFISEIAPKMIRGRLTVINSLWLTGGQLVAYGCGAGLNYVNNGWRILVGLSLIPTAVQFTCLCFLPDTPRYYVMKGDLARATEVLKRSYTDTSEEIIERKVEELVTLNQSIPGKNVPEKVWNTIKELHTVPSNLRALIIGCGLQAIQQFTGWNSLMYFSGTIFETVGFKNSSAVSIIVSGTNFIFTLVAFFSIDKIGR…
>HXT11_scer, Hexose transporter capable of transporting glucose fructose mannose and galactose from Saccharomyces cerevisiaer, YOL156W SGDID:S000005516
MSGVNNTSANELSTTMSNSNSAVGAPSVKTEHGDSKNSLNLDANEPPIDLPQKPLSAYTTVAILCLMIAFGGFIFGWDTGTISGFVNLSDFIRRFGQKNDKGTYYLSKVRMGLIVSIFNIGCAIGGIVLSKVGDIYGRRIGLITVTAIYVVGILIQITSINKWYQYFIGRIISGLGVGGIAVLSPMLISEVAPKHIRGTLVQLYQLMGTMGIFLGYCTNYGTKNYHNATQWRVGLGLCFAWATFMVSGMMFVPESPRYLIEVGKDEEAKRSLSKSNKVSVDDPALLVEYDTIKAGIELEKLAGNASWSELLSTKTKVFQRVLMGVMIQSLQQLTGDNYFFYYGTTIFKSVGLKDSFQTSIIIGVVNFFSSFIAVYTIERFGRRTCLLWGAASMLCCFAV…
>MAL11_scer, Aliases MALT AGT1Highaffinity maltose transporter (alphaglucoside transporter) inducible broad substrate specificity that includes maltotriose YGR289C SGDID:S000003521
MKNIISLVSKKKAASKNEDKNISESSRDIVNQQEVFNTEDFEEGKKDSAFELDHLEFTTNSAQLGDSDEDNENVINEMNATDDANEANSEEKSMTLKQALLKYPKAALWSILVSTTLVMEGYDTALLSALYALPVFQRKFGTLNGEGSYEITSQWQIGLNMCVLCGEMIGLQITTYMVEFMGNRYTMITALGLLTAYIFILYYCKSLAMIAVGQILSAIPWGCFQSLAVTYASEVCPLALRYYMTSYSNICWLFGQIFASGIMKNSQENLGNSDLGYKLPFALQWIWPAPLMIGIFFAPESPWWLVRKDRVAEARKSLSRILSGKGAEKDIQVDLTLKQIELTIEKERLLASKSGSFFNCFKGVNGRRTRLACLTWVAQNSSGAVLLGYSTYFFERAGM…
>MPH2_scer, glucoside permease transports maltose maltotriose from Saccharomyces cerevisiaer, almost identical to Mph3p, YDL247W SGDID:S000002406
MKNLSFLINRRKENTSDSNVYPGKAKSHEPSWIEMDDQTKKDGLDIVHVEFSPDTRAPSDSNKVITEIFDATEDAKEADESERGMPLATALNTYPKAAAWSLLVSTTLIMEGYDTAILGAFYALPIFQRKFGSQNDKTGEWEISASWQIGLTLCYMAGEIVGLQLTGPSVDLVGNRYTLIIALFFLAAFTFILYFCNSLGMIAVGQALCGMPWGCFQCLTVSYASEICPLALRYYLTTYSNLCWLFGQLFAAGIMKNSQKKYADSELGYKLPFALQWILPVPLALGIFFAPESPWWLVKKGRFDEARRSLRRTLSGKGPEKEILVTLEVDKIKVTIDKEKRLTSKEGSYSDCFEDKINRRRTRITCLCWAGQATCGSILIGYSTYFYEKAGVSTEMSFT…
>XltA_anig, xylose transporter from aspergillus niger, Aspni7|1169204| (Jasper Sloothaak et al. 2016)
MGMGAGAEAVSGKRAELAGNRVGWRGLMSSKKTFAIALFASLGGFVYGYNQGMFSEILTMNSFIKATDGYAARTGLKQGMLTSILELGAWVGTLLNGYLADALGRRQTVVVAVVIFCVGVIVQACTKNAGYVFAGRFVTGLGVGNLSMIVPLYNAELAPPEIRGSLVAVQQLSITFGIMVSFWIGYGTNYIGGTGDGQSIAAWEVPVCIQVLPALILAAGMVLFMPQSPRHLMNQGREEECLQTLARLRDAPTDDILVRIEYLEIKSLKMFEEETAKKKYPQYQDGSFKSNFMIGFYDYLSLVTNPSLFKRTTVACLVMLFQQWNGINAINYYAPQVFEGLELGGNTTSLLATGVAGIFEFVFTIPAVLWVDNIGRKKTLLAGAIGMAVCHFICAGLIG…
>XltB_anig, xylose transporter from aspergillus niger, Aspni7|1127588| (Jasper Sloothaak et al. 2016)
MMDKKPIDPAKELSPDGRSSIQGGTAHHAEDPLPEREPYGPPGIRGLIANPFVLMCAACSTLGGLTFGYDQGVVSVILVMDQFLERFPEVNSGFWKGLMTAMIELGAFLGAMNQGWIADKISRRYSIIVAVCIFTVGSVLQTAAVDYAMLTVARLIGGVGIGMLSMVAPLYISEISPPECRGTLLVMEELFIVLGIVIAYWITYGTRYMSGEWAWRLPFLLQLIPGFILMAGVIVLPFSPRWLVAKGRVEEALQSLSKLRQLPPSDKRVRQELLDIKAEVRFHQELNVEKHPNLQGGGLKNAILLDLACWADCFKKGCWRRTHIGVMMMFFQQFVGINALIYYAPTLFETMGLDYSMQLLMSGIVNVGQLVGVITSISTMDKFGRRALLLWGVAIMAIC…
>XltC_anig, xylose transporter from Aspergillus niger, Aspni7|1167504| (Jasper Sloothaak et al. 2016)
MAIGNLYFIAAIAVVGGGLFGFDISSMSAIIETDAYLCYFNQAPVTYDDDGKRVCQGPSASVQGGITASMAGGSWLGSLISGFISDRLGRRTAIQIGSIIWCIGSIIVCASQNIPMLIVGRIINGLSVGICSAQVPVYISEIAPPTKRGRVVGLQQWAITWGILIMFYVSYGCSFIKGTAAFRIPWGLQMIPAVLLFLGMMLLPESPRWLARKDRWEECHAVLTLVHGQGDPSSPFVQREYEEIKSMCEFERQNADVSYLELFKPNMLNRTHVGVFVQIWSQLTGMNVMMYYITYVFAMAGLKGNNNLISSSIQYVINVCMTVPALVWGDQWGRRPTFLIGSLFMMIWMYINAGLMASYGHPAPPGGLNNVEAESWVIHGAPSKAVIASTYLFVASYAI…
>GAL2_scer Galactose transporter, sp|P13181| Saccharomyces cerevisiae, YLR081W, Saccharomyces cerevisiae, SGDID:S000004071
MAVEENNMPVVSQQPQAGEDVISSLSKDSHLSAQSQKYSNDELKAGESGSEGSQSVPIEIPKKPMSEYVTVSLLCLCVAFGGFMFGWDTGTISGFVVQTDFLRRFGMKHKDGTHYLSNVRTGLIVAIFNIGCAFGGIILSKGGDMYGRKKGLSIVVSVYIVGIIIQIASINKWYQYFIGRIISGLGVGGIAVLCPMLISEIAPKHLRGTLVSCYQLMITAGIFLGYCTNYGTKSYSNSVQWRVPLGLCFAWSLFMIGALTLVPESPRYLCEVNKVEDAKRSIAKSNKVSPEDPAVQAELDLIMAGIEAEKLAGNASWGELFSTKTKVFQRLLMGVFVQMFQQLTGNNYFFYYGTVIFKSVGLDDSFETSIVIGVVNFASTFFSLWTVENLGHRKCLLLG…
>HGT1_klac,sp|P49374|HGT1_KLULA, High affinity glucose transporterbut also reported as high affinity Galactose transport from Kluyveromyces lactis
MSLKNWLLLRDIQYEGTFYKKFPHVYNIYVIGFIACISGLMFGFDIASMSSMIGTDVYKDYFSNPDSLTYGGITASMAGGSFLGSLISPNFSDAFGRKVSLHICAALWIIGAILQCAAQDQAMLIVGRVISGMGIGFGSSAAPVYCSEISPPKIRGTISGLFQFSVTVGIMVLFYIGYGCHFIDGAAAFRITWGLQMVPGLILMVGVFFIPESPRWLANHDRWEETSLIVANIVANGDVNNEQVRFQLEEIKEQVIIDSAAKNFGYKDLFRKKTLPKTIVGVSAQMWQQLCGMNVMMYYIVYIFNMAGYTGNTNLVASSIQYVLNVVMTIPALFLIDKFGRRPVLIIGGIFMFTWLFSVAGILATYSVPAPGGVNGDDTVTIQIPSENTSAANGVIASS…
>Fsy1_spas,Fructose symportertr from Saccharomyces pastorianus, |Q9HFF8|Q9HFF8_SACPS
MSHVNASYAHSQGSSTSVSRVEMEKPATKEVFEDPTPKKFELDDDEAGKTSSVFNPDLNLEEEVRALDELGDSFKRDRSFWGKMKALEFEVEFENKKNMVLMLGTFAAFAGILSGIDQSIISGASIGMNKMLHLSTHEASLVSSLMPLGAVAGSILLTPFSEYFGRKKSLAISCVFYTIGAIVCAAASNHHEMYAGRFLIGVGVGLEGGGIGVYIAESVPSSVRGSLVSLYQFNIALGELFGYIVGVIFFDVKGGWRYMVGSSLVFSTTLFIGLLFLPESPRWLMHKGRVGESWNVWKRLRDVKEEGNKIEFLELRDVASHDRELHANESRFQSLFDLVRVPRNRRALVYSCMMIGLGQLTGINAIMYYMSTLMKNIGFDDKQSVAMSMVGGAALLIGT…
>araT_stip,L-arabinose transporter from Scheffersomyces stipitis (Thorsten Subtil et al. 2011)
MSYEDKLVQPALKFRTFLDRLPNIYNVYIIASISCISGMMFGFDISSMSAFIGEDDYKNFFNNPGSDIQGFITSCMALGSFFGSIVSSFISEPFGRRASLLLCSFFWMVGAAVQSSSQNRAQLMIGRIIAGFGVGFGSSVAPVYGSELAPRKIRGFVGGIFQFCVTLGILIMFYICYGLHFINGVGSFRIAWGLQIVPGLVLFVGCFFIPESPRWLAKHGYWDEAEFIVAQIQAKGNREDPDVLIEISEIKDQILIEENLKSFGYVDLFTKKYIRRTLTAIFAQIWQQLTGMNVMMYYIVYIFNMAGYSNNANLVASSIQYVLNTAATVPALFLMDYIGRRRLLIGGAIMMMIFQFGVAGILGKYSVPVPGGLPGNPTVTIQIPEDNKSAARGVIACCY…
>GalA_ncra,D-galacturonic acid transporter from Neurospora crassa, NCU00988 (J Philipp Benz Biotechnol et al. 2014)
MGLSIGNRILRKIVKNEAMAEDPPEIYGWRVYLLACSACFGAMSFGWDSSVIGGVIELEPFKHDFGFIGNDKAKANLGANIVSTLQAGCFLGALIASPITDRFGRKWCLIAVSLVVIIGIIMQAAASGNLAPMYIGRFVAGVGVGAASCINPVFVSENAPRSIRGLLTGLYQLFIVTGGMIAFWINYSVSLHFKGKSMYIFPLAIQGLPAGLLCVCMLLCHESPRWLARRDRWEECKSVLARIRNLPPDHPYIVDEFREIQDQLEQERRLQGDATYWDLTRDMWTVAGNRKRALISIFLMICQQMTGTNAINTYAPTIFKNLGITGTSTSLFSTGIYGIVKVVSCVIFLLFLADSLGRRRSLLWTSIAQGLAMFYIGLYVRISPPIDGQPVPPAGYVAL…
>CDT1_ncra, jgi|Neucr2|1907|NCU00801, cellobiose transporter from Neurospora crassa (Znameroski EA et al. 2014)
MSSHGSHDGASTEKHLATHDIAPTHDAIKIVPKGHGQTATKPGAQEKEVRNAALFAAIKESNIKPWSKESIHLYFAIFVAFCCACANGYDGSLMTGIIAMDKFQNQFHTGDTGPKVSVIFSLYTVGAMVGAPFAAILSDRFGRKKGMFIGGIFIIVGSIIVASSSKLAQFVVGRFVLGLGIAIMTVAAPAYSIEIAPPHWRGRCTGFYNCGWFGGSIPAACITYGCYFIKSNWSWRIPLILQAFTCLIVMSSVFFLPESPRFLFANGRDAEAVAFLVKYHGNGDPNSKLVLLETEEMRDGIRTDGVDKVWWDYRPLFMTHSGRWRMAQVLMISIFGQFSGNGLGYFNTVIFKNIGVTSTSQQLAYNILNSVISAIGALTAVSMTDRMPRRAVLIIGTFM…
>CDT2_ncra, jgi|Neucr2|84|NCU08114, cellobiose transporter from Neurospora crassa (Znameroski EA et al. 2014)
MGIFNKKPVAQAVDLNQIQEEAPQFERVDWKKDPGLRKLYFYAFILCIASATTGYDGMFFNSVQNFETWIKYFGDPRGSELGLLGALYQIGSIGSIPFVPLLTDNFGRKTPIIIGCVIMIVGAVLQATAKNLDTFMGGRTMLGFGNSLAQIASPMLLTELAHPQHRARLTTIYNCLWNVGALVVSWLAFGTNYINNDWSWRIPALLQAFPSIIQLLGIWWVPESPRFLIAKDKHDEALHILAKYHANGDPNHPTVQFEFREIKETIRLEMESTKNSSYLDFFKSRGNRYRLAILLSLGFFSQWSGNAIISNYSSKLYETAGVTDSTAKLGLSAGQTGLALIVSVTMALLVDKLGRRLAFLASTGGMCGTFVIWTLTAGLYGEHRLKGADKAMIFFIWVF…
>Qa_ncra, jgi|Neucr2|10204|NCU06026T0, quinic acid transporter from Neurospora crassa
MTLLALKEDRPTPKAVYNWRVYTCAAIASFASCMIGYDSAFIGTTLALPSFTKEFDFASYTPGALALLQSNIVSVYQAGAFFGCLFAYATSYFLGRRKSLIAFSVVFIIGAAIMLAADGQGRGIDPIIAGRVLAGIGVGGASNMVPIYISELAPPAVRGRLVGIYELGWQIGGLVGFWINYGVNTTMAPTRSQWLIPFAVQLIPAGLLFLGSFWIPESPRWLYANGKREEAMKVLCWIRNLEPTDRYIVQEVSFIDADLERYTRQVGNGFWKPFLSLKQRKVQWRFFLGGMLFFWQNGSGINAINYYSPTVFRSIGITGTDTGFLTTGIFGVVKMVLTIIWLLWLVDLVGRRRILFIGAAGGSLCMWFIGAYIKIADPGSNKAEDAKLTSGGIAAIFFF…
>STP1_ARATH （used as outgroup for phylogenetic analysis）sp|P23586|STP1_ARATH Sugar transport protein 1 OS=Arabidopsis thaliana GN=STP1 PE=1 SV=2
MPAGGFVVGDGQKAYPGKLTPFVLFTCVVAAMGGLIFGYDIGISGGVTSMPSFLKRFFPSVYRKQQEDASTNQYCQYDSPTLTMFTSSLYLAALISSLVASTVTRKFGRRLSMLFGGILFCAGALINGFAKHVWMLIVGRILLGFGIGFANQAVPLYLSEMAPYKYRGALNIGFQLSITIGILVAEVLNYFFAKIKGGWGWRLSLGGAVVPALIITIGSLVLPDTPNSMIERGQHEEAKTKLRRIRGVDDVSQEFDDLVAASKESQSIEHPWRNLLRRKYRPHLTMAVMIPFFQQLTGINVIMFYAPVLFNTIGFTTDASLMSAVVTGSVNVAATLVSIYGVDRWGRRFLFLEGGTQMLICQAVVAACIGAKFGVDGTPGELPKWYAIVVVTFICIYVA…
>STP4_ARATH （used as outgroup for phylogenetic analysis）sp|Q39228|STP4_ARATH Sugar transport protein 4 OS=Arabidopsis thaliana GN=STP4 PE=1 SV=1
MAGGFVSQTPGVRNYNYKLTPKVFVTCFIGAFGGLIFGYDLGISGGVTSMEPFLEEFFPYVYKKMKSAHENEYCRFDSQLLTLFTSSLYVAALVSSLFASTITRVFGRKWSMFLGGFTFFIGSAFNGFAQNIAMLLIGRILLGFGVGFANQSVPVYLSEMAPPNLRGAFNNGFQVAIIFGIVVATIINYFTAQMKGNIGWRISLGLACVPAVMIMIGALILPDTPNSLIERGYTEEAKEMLQSIRGTNEVDEEFQDLIDASEESKQVKHPWKNIMLPRYRPQLIMTCFIPFFQQLTGINVITFYAPVLFQTLGFGSKASLLSAMVTGIIELLCTFVSVFTVDRFGRRILFLQGGIQMLVSQIAIGAMIGVKFGVAGTGNIGKSDANLIVALICIYVAGF…
>STP6_ARATH （used as outgroup for phylogenetic analysis）sp|Q9SFG0|STP6_ARATH Sugar transport protein 6 OS=Arabidopsis thaliana GN=STP6 PE=1 SV=1
MAVVVSNANAPAFEAKMTVYVFICVMIAAVGGLIFGYDIGISGGVSAMDDFLKEFFPAVWERKKHVHENNYCKYDNQFLQLFTSSLYLAALVASFVASATCSKLGRRPTMQFASIFFLIGVGLTAGAVNLVMLIIGRLFLGFGVGFGNQAVPLFLSEIAPAQLRGGLNIVFQLMVTIGILIANIVNYFTATVHPYGWRIALGGAGIPAVILLFGSLLIIETPTSLIERNKNEEGKEALRKIRGVDDINDEYESIVHACDIASQVKDPYRKLLKPASRPPFIIGMLLQLFQQFTGINAIMFYAPVLFQTVGFGSDAALLSAVITGSINVLATFVGIYLVDRTGRRFLLLQSSVHMLICQLIIGIILAKDLGVTGTLGRPQALVVVIFVCVYVMGFAWSWG…
>STP9_ARATH （used as outgroup for phylogenetic analysis）sp|Q9SX48|STP9_ARATH Sugar transport protein 9 OS=Arabidopsis thaliana GN=STP9 PE=1 SV=1
MAGGAFVSEGGGGGNSYEGGVTVFVIMTCIVAAMGGLLFGYDLGISGGVTSMEEFLSKFFPEVDKQMHEARRETAYCKFDNQLLQLFTSSLYLAALASSFVASAVTRKYGRKISMFVGGVAFLIGSLFNAFATNVAMLIVGRLLLGVGVGFANQSTPVYLSEMAPAKIRGALNIGFQMAITIGILIANLINYGTSQMAKNGWRVSLGLAAVPAVIMVIGSFVLPDTPNSMLERGKYEQAREMLQKIRGADNVDEEFQDLCDACEAAKKVDNPWKNIFQQAKYRPALVFCSAIPFFQQITGINVIMFYAPVLFKTLGFADDASLISAVITGAVNVVSTLVSIYAVDRYGRRILFLEGGIQMIVSQIVVGTLIGMKFGTTGSGTLTPATADWILAFICLYV…
>STP11_ARATH （used as outgroup for phylogenetic analysis）sp|Q9FMX3|STP11_ARATH Sugar transport protein 11 OS=Arabidopsis thaliana GN=STP11 PE=1 SV=1
MAGGAFIDESGHGGDYEGRVTAFVMITCIVAAMGGLLFGYDIGISGGVISMEDFLTKFFPDVLRQMQNKRGRETEYCKYDNELLTLFTSSLYLAALFASFLASTITRLFGRKVSMVIGSLAFLSGALLNGLAINLEMLIIGRLFLGVGVGFANQSVPLYLSEMAPAKIRGALNIGFQLAITIGILAANIVNYVTPKLQNGIGWRLSLGLAGVPAVMMLVGCFFLPDTPNSILERGNKEKAKEMLQKIRGTMEVEHEFNELCNACEAAKKVKHPWTNIMQARYRPQLTFCTFIPFFQQLTGINVIMFYAPVLFKTIGFGNDASLISAVITGLVNVLSTIVSIYSVDKFGRRALFLQGGFQMIVTQIAVGSMIGWKFGFNGEGNLSGVDADIILALICLYV…
>STP3_ARATH （used as outgroup for phylogenetic analysis）sp|Q8L7R8|STP3_ARATH Sugar transport protein 3 OS=Arabidopsis thaliana GN=STP3 PE=2 SV=2
MVAEEARKEAMAKSVSGGKITYFVVASCVMAAMGGVIFGYDIGVSGGVMSMGPFLKRFFPKVYKLQEEDRRRRGNSNNHYCLFNSQLLTSFTSSLYVSGLIATLLASSVTRSWGRKPSIFLGGVSFLAGAALGGSAQNVAMLIIARLLLGVGVGFANQSVPLYLSEMAPAKYRGAISNGFQLCIGIGFLSANVINYETQNIKHGWRISLATAAIPASILTLGSLFLPETPNSIIQTTGDVHKTELMLRRVRGTNDVQDELTDLVEASSGSDTDSNAFLKLLQRKYRPELVMALVIPFFQQVTGINVVAFYAPVLYRTVGFGESGSLMSTLVTGIVGTSSTLLSMLVVDRIGRKTLFLIGGLQMLVSQVTIGVIVMVADVHDGVIKEGYGYAVVVLVCVY…
>STP8_ARATH （used as outgroup for phylogenetic analysis）sp|Q9SBA7|STP8_ARATH Sugar transport protein 8 OS=Arabidopsis thaliana GN=STP8 PE=2 SV=2
MAVVISSNGNSKSFDAKMTVYVFICVIIAAVGGLIFGYDIGISGGVTAMDDFLKEFFPSVYERKKHAHENNYCKYDNQFLQLFTSSLYLAALVASFFASATCSKLGRRPTMQLASIFFLIGVGLAAGAVNIYMLIIGRILLGFGVGFGNQAVPLFLSEIAPARLRGGLNIVFQLMVTIGILIANIVNYFTSSIHPYGWRIALGGAGIPALILLFGSLLICETPTSLIERNKTKEGKETLKKIRGVEDVDEEYESIVHACDIARQVKDPYTKLMKPASRPPFVIGMLLQFFQQFTGINAIMFYAPVLFQTVGFGNDAALLSAVVTGTINVLSTFVGIFLVDKTGRRFLLLQSSVHMLICQLVIGIILAKDLDVTGTLARPQALVVVIFVCVYVMGFAWSW…
